# Supplementary material for: QTL underlying some agronomic traits in barley detected by SNP markers
Source: BMC Genet. 2016 Jul 7;17:103. doi: 10.1186/s12863-016-0409-y (PMC4936321; doi:10.1186/s12863-016-0409-y)
Supplement: Additional file 1: Table S1. — Analysis of variance on 10 agronomic traits in DH lines. (XLSX 8 kb) [file 12863_2016_409_MOESM1_ESM.xlsx]

## Sheet: Table S1
Table S1. Analysis of variance on 10 agronomic traits in DH lines from Huaai 11 × Huadamai 6
Source	SP	MSL	SMS	SLP	GP	GWP	GS	GWS	TGW	SPD
genotype	896.892**	1753.780**	222509.190**	14963416.862**	6276609.752**	3925.920**	78597.651**	49.153**	41951.568**	410.373*
Year	2479.572**	118.618**	6283.86	9332048.206**	5476139.974**	6026.373**	37055.398**	64.776**	6382.975**	3.31
Genotype× Year	1428.075**	128.863**	10125.674**	6372494.784**	5884739.997**	2558.313**	26280.477**	23.103**	6731.965**	40.900*
* Significant at the 5% level, ** Significant at the 1% level, respectively.
