# Supplementary material for: QTL underlying some agronomic traits in barley detected by SNP markers
Source: BMC Genet. 2016 Jul 7;17:103. doi: 10.1186/s12863-016-0409-y (PMC4936321; doi:10.1186/s12863-016-0409-y)
Supplement: Additional file 2: Table S2: — Correlation coefficients among the 10 observed agronomic traits. (XLSX 9 kb) [file 12863_2016_409_MOESM2_ESM.xlsx]

## Sheet: Table S2
Table S2. Correlation coefficients among the 10 observed agronomic traits
Trait	SP	MSL	SMS	SLP	GP	GWP	GS	GWS	TGW	SPD
SP	1
MSL	0.188**	1
SMS	-0.128**	0.054*	1
SLP	0.559**	0.157**	0.669**	1
GP	0.525**	0.246**	0.584**	0.868**	1
GWP	0.480**	0.469**	0.301**	0.577**	0.751**	1
GS	-0.100**	0.175**	0.745**	0.532**	0.703**	0.527**	1
GWS	-0.127**	0.421**	0.463**	0.277**	0.507**	0.711**	0.733**	1
TGW	0.080**	0.413**	-0.529**	-0.384**	-0.248**	0.269**	-0.286**	0.285**	1
SPD	-0.051*	-0.664**	-0.096**	-0.157**	-0.199**	-0.263**	-0.164**	-0.241**	-0.053*	1
* Significant at the 5% level, ** Significant at the 1% level, respectively.
