# Supplementary material for: QTL underlying some agronomic traits in barley detected by SNP markers
Source: BMC Genet. 2016 Jul 7;17:103. doi: 10.1186/s12863-016-0409-y (PMC4936321; doi:10.1186/s12863-016-0409-y)
Supplement: Additional file 3: Table S3: — Genome mapping of SNP sequence markers on Hordeum gene index in the NCBI. (XLSX 37 kb) [file 12863_2016_409_MOESM3_ESM.xlsx]

## Sheet: TableS3
Table S3.Results of genome mapping of SNP sequence markers
	Marker name	Blast result	Identities	Read
1	1_11525078	Hordeum vulgare subsp. vulgare mRNA for predicted protein	87/88(99%)	ATGGCGCGTCGGATGACGAAGGCCACACCCACCCCGCACGCGAACGGGAGGGAGATCCCCGCGGCAGCGATGGCGAAGGCGCGGCGGC
2	1_126870806	Hordeum vulgare subsp. vulgare mRNA for predicted protein	88/88(100%)	CGGCCCGGTGAGCACGTCGGCGTAGCCCATCTTCACCATGGCGTCCGCGAACTTCTGCGACCAGAGCTTCCGGTTGGCGGCGTACTGG
3	1_156436475	Hordeum vulgare subsp. vulgare Atlas PR17c precursor (PR17c) mRNA	87/88(99%)	CTTCAGTGAGTCGCAGTAGTCGAGGAACCTCGCCGTGACGTCGTACCCCTGATCCCACCGGTCTCCCTGCCCCGGCTTCACCCAGTGC
4	1_198811746	Hordeum vulgare subsp. vulgare Lks2 gene for putative short internodesfamily transcription factor	79/85(93%)	AGGTGAGCCTCTTGGAGGCGAAGGTGGGGACGAGGACGAGCGCGTATGAACCCGAGTTGGGCATCACCGCAGGATGGTCGACCCGACT
5	1_21963834	Hordeum vulgare subsp. vulgare mRNA for predicted protein	87/87(100%)	TGCGGCGGCTGGCGGGATTCTCTGCCAGTTCCATCTGCTTGTGTGGAGGCGGTGGTGCCGTTGACGGTGGTGGTGACCACGACGATGA
6	1_230329748	Hordeum vulgare subsp. vulgare mRNA for predicted protein	88/88(100%)	ACGCGAGGTCGTCCTCGCGCTCCGGGAACACGTCGAGGTTGATCTCCACGTAGGGCAGGCCCGACTGGCGGAAGAAGGCGCGCACGGC
7	1_239463847	Hordeum vulgare subsp. vulgare cellulose synthase (CesA4) gene,	87/88(99%)	ATGATACAGGTGTATTTGGGCAGCCAGGGCGCGCTGGACGTGGAGGGCCACGAGCTGCCGCGGCTGGTGTACGTGTCCCGAGAGAAGA
8	1_239510525	Hordeum vulgare subsp. vulgare mRNA for predicted protein	79/87(91%)	ACCTGCATCAATCCGTGACTTCTCTGCATTGTCCTTCAATCCTTCCGGAACCTACTTCATGCCGTCACACTCTCACGTAATAACGAGT
9	1_273831312	Hordeum vulgare subsp. vulgare mRNA for predicted protein	88/88(100%)	CGCCTCCGGTAAGCAGATCCTCCTCGTGTCCAGGGCCGTCATCCTCGCCTTCGGTTGCTCGATGGGCGTCCTGGCAGTCGTCCTCAAC
10	1_2849437	Hordeum vulgare subsp. vulgare mRNA for predicted protein	88/88(100%)	GTCAGCGCCACGAGCGGGTAGTAGTGCGTGTACACGCGGTCGGACTCTAGCGTCGCAAGGCGGACACGCACCTTGCCGATCCTCTCGT
11	1_306380656	Hordeum vulgare clone HV_Mba454-H20	76/80(95%)	GACATTGCACGATGTGGTGTCCCGTGCAGGAGAGATGGGTTCTTCGAATAGATCTGGGTGAAAGCTTGCTTTCGGTTACTGCAAAGGT
12	1_306385557	Hordeum vulgare subsp. vulgare mRNA for predicted protein	87/88(99%)	TAAAGCTTGATGGTCTTGTCGGCGCTGGCGGCCCGCTGGTACAGCGCCCGGCTCACCTCCGGGTCGGTCACAGTGTCGGCCTCGCCGT
13	1_38969627	Hordeum vulgare subsp. vulgare cDNA clone: FLbaf51g23	88/88(100%)	AAATCTTGTTATTCGAACCAGAGGCCGTTGCTAGCCGGCAGCACTAGCCAAAGCTCGAGCAGTGGGAGGGAGCTAAGCTAACCATGTG
14	1_41186142	Hordeum vulgare subsp. vulgare mRNA for predicted protein	87/88(99%)	GGAGAGGACGAAGCGACGAGGCGGCGCGCGACATCGCTCTCCCGCAGGATCCTCTCGAGGAGGAACCTGGTGGTGGCCGCGTCGGCGC
15	1_414284041	Hordeum vulgare subsp. vulgare mRNA for predicted protein	72/86(84%)	CGGCCGCGACGGCACCATCATCAGCACGGAGTGGCTGAACCGGACGATGCGCGTCGACGCCGCGGCGCGGCTCGTGACAGTGGAGAGC
16	1_444577963	Hordeum vulgare subsp. vulgare mRNA for predicted protein	88/88(100%)	TTGAGCGTGAACTCCCATCGCCGGCCCCGGAAGAAGGCGCGCTCGGGGAGCGCCGCGGCCATGAGGCGGCCCAGCGGCACCACGGCGA
17	1_444611821	Hordeum vulgare subsp. vulgare mRNA for predicted protein	88/88(100%)	GAGCTTGCTGCCCCCGTCGTCGCCGTCGCCCTTGCCGGCCCCGCTGAGCTGCAGGTAGATTGCGGCGGCCTCCAGCATGGCCGCGGCG
18	1_447401824	Hordeum vulgare subsp. vulgare mRNA for predicted protein	84/88(95%)	GGCTCGAACACGCTGGTGGTGTCCACCGAGACCATCACGCCCAACTACTACATGGGCAAGGAGCGCGCCATGCTCCTTCCCAACTGCC
19	1_460741364	Hordeum vulgare subsp. vulgare mRNA for predicted protein	88/88(100%)	TGGGGTGCTTGAGCTTCATGAGCGCCTTGAGTTCGTACTTGCGCACCATCTCCCTCGAGATCCTCAGGTTGCCGGCGATCTCGCTCAG
20	1_461094537	Hordeum vulgare clone HV_Mba442-A04	37/39(95%)	GAACGACTACCGTCGACGAGACCGTGTACCACGACTTCCTC
21	1_461914259	Hordeum vulgare subsp. vulgare cDNA clone: FLbaf66h21	88/88(100%)	GAGCTCAGGGCCTCCTCCTCGTCGACAGTTGCCGCTGGTGAATGCTCGCTCCAGAAGAGCGTCAGCTCCGGGTGCCTCAACTCCGCGG
22	1_463090718	Hordeum vulgare subsp. vulgare mRNA for predicted protein	88/88(100%)	GCTTCGCCATCGAGGTGCTGGACGTCTACAGCGGCCCGCCAGCTCCCAGGATCGCCTTCAAGTTCCGGCACTGGGGTTACATGGAGGG
23	1_70081144	Hordeum vulgare clone HV_Mba789-L09	67/77(87%)	CTTGGCAAACCCTGCGTGCGCGTGTCAACTACGTCTCCTTCCCGACGCATCACTACTTCGACACCACTGCGCCCATAACAGACTTGAC
24	1_79061502	Hordeum vulgare clone lambda phage TD-T19	80/87(92%)	TGATGTGCACTCGCTTGCTCACTAGGTCGTATACGCGCCACGCCTTGGTCTGTCCATGCTCATACCCGATGAAGACGGTGCGCTGGCG
25	1_97709789	Hordeum vulgare subsp. vulgare mRNA for predicted protein	72/72(100%)	ACTCGAGGAGCTCGTCTTCGACGTCCCCGGCTCGTCCGAAGTCCTCGGCACCCCGCTCCTCCTCTTCCAGGTAACTTTGCCTTCCTTT
26	1H_11047433	Hordeum vulgare subsp. vulgare mRNA for predicted protein	88/88(100%)	ACTTCATCTACATCGAGAACCAGTACTTCCTCGGGAGCTCCTACGCATGGCGCCGCGACGACGGCGTCACGGTGGAGGACATCAACGC
27	1H_2745781	Hordeum vulgare subsp. vulgare mRNA for predicted protein	88/88(100%)	GGCCCCACCCGAACGGGAAGAAGGCCGGCGCGGCCGCCGCCCCGGAGACCCCCTCGGCGAACCTCTCCGGCCTGAACTCGTCGGCGTC
28	1H_30210492	Hordeum vulgare subsp. vulgare mRNA for predicted protein	88/88(100%)	TCTGGGCCACCACCAGCCGCGAGATGCTGCCGCGGCAGAACGGGCAGGCCGGTGATGGCATTGTCAGCGTCGCCGGGTTGGGCTTGTT
29	1H_60459476	Hordeum vulgare subsp. vulgare mRNA for predicted protein	50/56(89%)	TTCCCTGGCTGGTACGCTGGGTCGCGCACCCAGGCCGGTCTACCCAGCCTAAGGGCAACGACGGGTACCCGAACACCTGCTGGTAACC
30	1H_64535294	Hordeum vulgare clone HV_Mba442-A19	55/57(96%)	GGTTGTCCCCTTGAGAAACCTAGTTCTTAAGGACGGTCCCAATGAGACAACCCGCCATGTACTCCTACATGGTCTCTCNNNNNNNNNN
31	1H_66738677	Hordeum vulgare subsp. vulgare Lks2 gene for putative short internodesfamily	70/88(80%)	TAGGCTCATCGAGCCTGCTCCTTCATTTTTTGCCCAATGGGAATGACCAAGTGTAGTTTCCCAAGGCCCAAGTCCTCTGGCCGGCTAG
32	1H_70160136	Hordeum vulgare subsp. vulgare mRNA for predicted protein	87/88(99%)	CCCCTTCCGCTGGGTCCACATCTCCTGCAACTCCCTGGCCGGCAAGGAGGAAGCGCTCGCCAACTGGCTCCGCCGCTTCGCCGCCAAG
33	1H_70700002	Hordeum vulgare subsp. vulgare mRNA for predicted protein	88/88(100%)	TCACGGGGAAGGACCAGCCCAGCCGAAGATTAACGGCCAAGTGACGGGAAAAAGGACCGGACCGGATGCATCCCCTGTCGACGCAACG
34	1H_81411360	Hordeum vulgare clone HV_Mba442-A19	61/71(86%)	CTCTACATGTGCGCAAACCGAACCCTATGAGCCACCGGATTCGCTCCCCCTCTCCTTGTCGAGCTCCCCTTCCTCTAACCTTGCTAGC
35	1H_83380277	Hordeum vulgare subsp. vulgare clone 3 25S ribosomal RNA gene	88/89(99%)	ACATACGCAATCACCCGCTAAGTCCAACGGAAACTATACGTGCCAAGCCAGAAGAGATATGGTTAAGTCCGTCCTGGGACATACGCAA
36	1H_84397400	Hordeum vulgare subsp. vulgare cDNA clone: FLbaf160h15	88/88(100%)	AAGGTCGTGGAGCGTATGGCCGTCGCAGGGCACGGCGTAGGGCTGCACCGGCTGCATGAGTGGCAGGGCCTCGGACGGGCCCGTCCAC
37	1H_87208121	Hordeum vulgare clone HV_Mba442-A19	73/78(94%)	NNNNNNNNNNGAGCACCCCGGCGTGCTCAGTGAGCTCTCCTGAAGCCGTAGCCATCCCAATCTCTTCCTCCCGTGCCTTCTAGCGCTA
38	2_133001522	Hordeum vulgare subsp. vulgare mRNA for predicted protein	88/88(100%)	CTGCCGCCGGTGCCGCCGTCTTACATGCCTGCCTGCCTCGTGAAAGCAAAGATCGAGAGCTACGACTGGTTCGAGTACCACGGACGCC
39	2_152841129	Hordeum vulgare subsp. vulgare mRNA for predicted protein, complete cds	88/88(100%)	GGAGGAGGGGGCGCCGGCGGCCTCATCTTGGGCTCCTTCAGCCCCTCCAGCTGGGCGTCGAGCTCCGCCAGCCGCCGCAGCGCCTCTT
40	2_163651336	Hordeum vulgare subsp. vulgare Lks2 gene for putative short internodesfamily transcription factor,	60/66(91%)	NNNNNNNNNNNNNNNNNNNNAAGAGATGGATGGATGCTTTAAGACCCAAGGATTACCTGCACAACCACAAGTCATTATGGGCTCTATC
41	2_256108973	Hordeum vulgare clone HV_Mba213-N14	66/71(93%)	TTCTCCCTAACATCGCAGAGGAGGAGATCACCGAGAAGATCGATACAGAGACCAGTGGCGGAATCCTCTTCCCCCTCGGTTCAATCGT
42	2_287569753	Hordeum vulgare clone HV_Mba442-A02	82/88(93%),	CTTTGCCCCAATCCTCAACGTTCTTCATGAAGCAGGACTGCTCCCTATGTGCTCTGATATTTGTGATTGGAATAGTGACATTGTTCTT
43	2_296072899	Hordeum vulgare subsp. vulgare mRNA for predicted protein	88/88(100%)	GTCGGACGTGACGTTCTGGTTGTTGACGCGGTTCGTCCTCCCGACGTTGTCCAAGTAGGAGAGGGAGGTGGCGTTGGAGGTGTAGTAG
44	2_310222621	Hordeum vulgare subsp. vulgare mRNA for predicted protein	88/88(100%)	TGGTCTCCTTCATGGACAGCTGCTTCGACAGCATCCTCTTCTTGTTGGTGTTGTCGGCAGCGGCCGGGTGCGTCCGCGTGACCGCTGG
45	2_354595523	Hordeum vulgare subsp. vulgare mRNA for predicted protein	88/88(100%)	CGGCGCGAGAGCCACGTGAACAACAGCACCAGCACGACGAAGATGACGAAGGACGTGAGAAGCGACGTCAGGAACGACGAGATATCCA
46	2_389367064	Hordeum vulgare clone HV_Mba442-A20	53/55(96%)	CACCAGATGTGTACCTTGTGTGTATCAAATGTCGCAACGTAGCTGAGTGACTATAAAGGTGCTCTANNNNNNNNNNNNNNNNNNNNNN
47	2_414789843	Hordeum vulgare subsp. vulgare cultivar Morex ALMT1 (ALMT1) gene	86/88(98%)	CCGGACCGATCGACCCGGTATTCGGTAGCGGAGCAAAAGCGTAGCATGCATGGCGCCACCCACTTTCTCGGGGAATATGACCCGAGAT
48	2_499284686	Hordeum vulgare clone HV_Mba574-B01	79/86(92%)	GACTTATCCTCCTTCTTGATACAGCAAGGAGGGAGGATAAGTTGAGGGAGAACTCCGGCAGCACGACAGCATGGTGGCGATGGAGTAT
49	2_504072740	Hordeum vulgare subsp. vulgare mRNA for predicted protein	87/88(99%)	CAGCAGGAGCCACGGAAGATGCAGAAGATTTGCCGTTCACGCGCAGCTCCCAACCGAGGATGATTACCCCGCCGAGTCACCGAAAAAA
50	2_508501818	Hordeum vulgare subsp. vulgare Rpg4 gene	49/53(92%)	NNNNNNNNNNNNNNNNNNNNNNNNNNNNNNNNAACTGTCACGCCTANGATGCGACCCTATCCTCAATTTGGCACGAGGACCTCGTCAG
51	2_519929645	Hordeum vulgare subsp. vulgare mRNA for predicted protein	88/88(100%)	AGCCTTAAGGTGCACGAGCACGGCGAAGTTGTCGTCAGGCGAGTCTCTGGCGACGGCCGAGTAGTGCCCGTGTGTCTTGACGACCACA
52	2_521439621	Hordeum vulgare subsp. vulgare mRNA for predicted protein	88/88(100%)	ATGCGGCAGGTGACGCAGTACCTGGAGGGCGAGGTGGCCATGCCGGAGGTCGTGCCGACGTTCCTCAGCTACACCACGCTGGCGCTGA
53	2_524749532	Hordeum vulgare subsp. vulgare Lks2 gene for putative short internodesfamily transcription factor	60/65(92%),	NNNNNNNNNNNNNNNNNNNNNNNCCCAAATACAACGGCACGGCCAAGCCAGAGGACTGGCTGATTGATTACACCACGGTCGTCGGCAT
54	2_534686550	Hordeum vulgare ACC synthase (ACS2) mRNA	87/88(99%)	TGGTTCCGCGTCTGCCACGCCAACATGGACGACGAGACCATGGGGGTGGCGCTGGACCGGATCCGTCTCTTCGTGCGCCAGCACCAGC
55	2_535639015	Hordeum vulgare subsp. vulgare mRNA for predicted protein	88/88(100%)	GGCTGGCCTCCCGGACGTTGGTCAGGAAGGCCAGTTTCCCTCCCTTCGTGCACCCCAGCCACGTGCCCCCGCCAAGCTCGTCTTTGCC
56	2_562473921	Hordeum vulgare clone HV_Mba442-A12	78/86(91%)	GCCGTCTTCAGACCGAAGGATTTCCTCCCTCCGGCGGAGGCGGATAGCCTTTTGCCCGTGCTGCTGGCGCGGGGTACACGAGAGGCGG
57	2_582032403	Hordeum vulgare subsp. vulgare mRNA for predicted protein	87/88(99%)	CCCAAGACCAAGAAGAAAACCACCTGCGCGGCGCCGTCGCCGTCCCCGTCGCCGTCCTCTTCCACCACAACCGCCACCACCACCACCA
58	2_585364356	Hordeum vulgare subsp. vulgare mRNA for predicted protein	88/88(100%)	CGGCTTGAATAACATCATTGTCCCTGTTGAGGCCTTCCATCAGGAAAACATGTTTCAGGATGAGATAAGGCATGACCAGAGGTTTGAC
59	2_598440313	Hordeum vulgare subsp. vulgare mRNA for predicted protein	88/88(100%)	GAGGTTTGCCGAGGGGGTGTCCAAGGCGAGCAGGGACCCAGGGGCCTTCTTCGCCTTCAGCTCGGGTCCGAGGAACTGCATCGGACAG
60	2_598741132	Hordeum vulgare subsp. vulgare mRNA for predicted protein	88/88(100%)	TCCTGCAGCTGCAGCAGCAGGTCGCCGATGACGGACACGCGGCGCGCCAGGTTCTGGCACTCGAGCTTGTTCTGCCGGGCCGTCTCCG
61	2_599213260	Hordeum vulgare subsp. vulgare mRNA for predicted protein	88/88(100%)	TCCAGGTACCCGAAGCTGCCCTTCACCGCCGTGCTCACGTGCGTCTCCCCGAACGACGGCCCGATGCGCGACAGCCCGAAGTCGGCCA
62	2_599214360	Hordeum vulgare subsp. vulgare mRNA for predicted protein	88/88(100%)	CCTGAACTTCAACCTCACGTGGACGTTCCCGGCGGTGAAGGGGTCCCGCTACCTCGTCCGCCTCCACTTCTGCGACTACGAGGTGGTC
63	2_599214367	Hordeum vulgare subsp. vulgare mRNA for predicted protein	88/88(100%)	GTTGTCGCCAGCAGCCAGTCCGTTACGTTCGCCATGCGCTGGGTCTGGTACACGACGTCCGGCGCCACCTCCCTCGTGTATCCGTTCG
64	2HL_14160939	Hordeum vulgare subsp. vulgare mRNA for predicted protein	88/88(100%)	CGCTGCCGCGTCAGCTTTCTCGGCATCAACGCAGTCAAACAAGACGACGCGACAGTACACGAGGAACGCCATGAGGCCGCTGATGAGC
65	2HL_22796230	Hordeum vulgare vrs1 locus	66/76(87%)	AGCCTCCAAATCGTGTGGAATTGAAGCAAGAAGTTTTAACGACAAGGAGATCGCCTACTTCATGAAGATCTACCCGGAGTGCGGCTAG
66	2HL_34903597	Hordeum vulgare retrotransposon Wham_T14A-1, complete sequence; CBF10B (CBF10B) gene	84/88(95%)	ATCGAGCCACAGAACAACGGCCGCTGGCTATTAAGGTGGTGATGGACCAACACGGCAGCCAAGATCTCCTCCTCATCATTGGACGAGG
67	2HS_16126850	Hordeum vulgare subsp. vulgare eIF4E gene locus	33/33(100%)	CCATAAGAAGAATGGGTGTGGGACACTTCCTACTCGTTTAGAAACCCCTTGTGGCCTAAGGACAAGGACAATGTTGCACACAAGTGGA
68	2HS_29354699	Hordeum vulgare subsp. vulgare mRNA for predicted protein	47/48(98%)	GATTTTCCTCTCAAAACCTCCCCAATCTCCCTTAACCAAACGAGGCCTTAGGAGGATAATCACCATCAGCAGAATCAAGAACATGGAA
69	2HS_36569297	Hordeum vulgare subsp. vulgare cultivar Morex BAC clone 745c13	67/70(96%)	ACCTGCATAAACCCGTAGCACCTCTGCATCGTCCTTCAATCCTTCTGGAACCTACTTCATCCCGTGACACNNNNNNNNNNNNNNNNNN
70	2HS_37313285	Hordeum vulgare clone HV_Mba727-J05	40/44(91%)	GTTGCTGCTGGCGCTGCGCCACTGACGGAACCACCCACGGCTGCTGCTCGACGGCTACGCGGGGAGGGAGCCCCTACTACTCTGCGAC
71	2HS_5233911	Hordeum vulgare subsp. vulgare mRNA for predicted protein	88/88(100%)	GAATGCCATTGGACTCCATGTCAACTAAGAACTTCTCTGCCTCTACAGGCATCCTTAACGGGTCTTTCTTGCGACAGAGACGGCAGAC
72	2HS_6117794	Hordeum vulgare transposons Icarus_T13E-1 and Thalos_T13E-1, complete sequence; CBF3 (CBF3) gene	74/83(89%)	CCCTCGCCGTCCGGCACCCTTGCTCTCCATCCTCACCACCTGTCCCGATCCATCGACGTGATGTCTTTCATCTCGTCCCCGACTGCCA
73	3_122822375	Hordeum vulgare subsp. vulgare mRNA for predicted protein	37/37(100%)	AAATCAATCACACGATCTCTGCATCGATCAGAGCATTGAGATGAATGACGTACCTCTGATGAGCGCTGCAGACGCTTGGGATATACAA
74	3_158492829	Hordeum vulgare subsp. vulgare mRNA for predicted protein	88/88(100%)	ACACAAGCACGGCCCACAACAGACACTCCACCGGCGCCATGGGGACCGCGGGGGAGAAACTTAATGAGTACGGGAGCTACGCATCCCA
75	3_19138070	Hordeum vulgare subsp. vulgare mRNA for predicted protein	88/88(100%)	TCGGACCCAGCAGCCCGGCGCAGTACCGTCCCCTCTTCGGCATCCGGTCAGTGCTCTGTTCTTGGGCCCTCGCTGGGAATCAGAGTTC
76	3_28802747	Hordeum vulgare subsp. vulgare mRNA for predicted protein	88/88(100%)	GAGCTCGCCGGACTGCACGCCGCGTGGTCGCGCTACGGCCGGCTACCGTGGAAGTCCCTCTTCGCGCCGGCGATCGCGCTCGCGCGCG
77	3_28890185	Hordeum vulgare subsp. vulgare mRNA for predicted protein	47/48(98%)	CTCGCATTACGGGCAAAGGGTGCGACAGCTCCCTCGTCTGAGCGTTCCTGCAAACACAAGCACAAAACAAAACCACATCAACGATTGT
78	3_300676410	Hordeum vulgare vrs1 locus	72/86(84%)	CATCTTCAGCTTGAGGTACACGTAACATGGACGGGCCATGAAACGGACATAAGGCAATCGACCAAGGATGGCGTGATACGCGCTCTAG
79	3_302246624	Hordeum vulgare subsp. vulgare clone 41-37A-RB flanking T-DNA	80/89(90%)	TGTGATGGGAAATGGGCAAGGACCGAGCCGTCACTCCCAAGGTGGCACGCCGTATCGTGATCTGGATACGGTCGCAAGTGAGCAAGGA
80	3_3120137	Hordeum vulgare subsp. vulgare HGA6 (HGA6) gene	85/88(97%)	GCAGGGCGAGCGCGCGGCGGATGAACCGGGTGAAGTCCGGCGTGGCGAGGCCGTCCGGGCTGCGGCCGCGCTCGATGATGAGCTCCCG
81	3_37600493	Hordeum vulgare subsp. vulgare mRNA for predicted protein	87/88(99%)	GGTTAGCGTCGTTCATCGCGGACTCGTCGGTGCAAGCCATGATCGGCCGCTTGAGGAGCGACGACCGTGACACTCTGTTCACGCTGCT
82	3_389354753	Hordeum vulgare subsp. vulgare cDNA clone: FLbaf18j20, mRNA sequence	84/96(88%)	ATGGGGCGAGGCGTCGTGGCAGGCCTTGGCGTTTGCGCCGAAGGAGCCGGGAATGGGCGTGAGGCATCGCGGTGGAGGACGATAAGGC
83	3_396805813	Hordeum vulgare subsp. vulgare high affinity nitrate transporter	86/87(99%)	CGGCGGGCTCATGTCCGACTGGCTCTCCGACCGGTTCGGCATGCGCGGCAGGCTGTGGGGGTTGTGGGTCGTGCAGACCATCGGCGGC
84	3_404249815	Hordeum vulgare subsp. vulgare mRNA for predicted protein	87/87(99%)	CGGGAGCAAGGAGCTGGAGGAGGTCGAGGAGGCGCTGCTCGGCATGCACATCAACCGGGAACGCACGGACACCTCCGCCGACGATCTC
85	3_411835196	Hordeum vulgare subsp. vulgare mRNA for predicted protei	87/88(99%)	TCGCCGAGGTCTTCGCCGTCGACATCAACCCGGCCGCCGCCATCGGCAAGGGCATCCTCCTTGACCACGCCACCGGGGTCGTCATAGG
86	3_415609141	Hordeum vulgare HvSnRK1alpha1 mRNA for SnRK1 alpha subunit,	80/80(100%)	CACATTGGTATCAGAGGACTCTCAGCTGCGCTAGGAAGGCGGCACATAGATCAAGAAAGAGGAGATGCGGCCCGCTGGCCCTTTGCAA
87	3_449366069	Hordeum vulgare subsp. vulgare mRNA for predicted protein	88/88(100%	CAGCTGGTCGGTCTCGTTGGCAAAGGACTCGCGCCCGTCATAGCGGCCGCCCTGCATCGGGATGTTGATCCTGCGGTTGCTGAGGAAG
88	3_452500610	Hordeum vulgare clone HV_Mba442-A10	64/73(88%	AACGTGTTCGACTACCTACGCCGAAGACCCGTCTTCCGACGCCAAGAGTATGACTACCGTCGACGAGACGACGACCACGACTTCCACG
89	3_481258755	Hordeum vulgare subsp. vulgare mRNA for predicted protein	88/88(100%)	GTGCTCTGCCTGGCCGTAGCACACGCGCCGCGTGACGCGGCACGCGCACTGGACGAGCGCGCGGACCACGAGCGCCACGACGAGGACG
90	3_484679524	Hordeum vulgare subsp. vulgare mRNA for predicted protein	88/88(100%)	CCTGGTCTACGAAGCCGGGCCGTACGATTACATCAAGCTCATGTGCGCCATGAACTACACGACGGCGCAGATCAAGACCGTGGCGCAG
91	3_486632809	Hordeum vulgare subsp. vulgare mRNA for predicted protein	87/88(99%)	GGCACCATGAAGCTCTACGTGTTCGTGGCCATCTTCGGCGTCTTCCTCGTCATCCTGGCGCAGCTGCCGTCCTTCCACTCGCTCCGCC
92	3_489536928	Hordeum vulgare clone HV_Mba223-D02	88/88(100%)	AGGGGAATCCGTGCGCGCCAGTGAGCACTGTAACTAGGGACTAGGCAGGAGTACTTTGGCCTGAAGAAACCGCAGTGACTACTGCTCG
93	3_504029986	Hordeum vulgare subsp. vulgare mRNA for predicted protein	87/88(99%)	GCTGGTGAGCACGCTGGCGATGCTGCTGGACACGGGGGAGCCGACAGAGCAGGAGCAGGCGGTGTCGTGCCTGCTGGCGATGTGCGCG
94	3_511749149	Hordeum vulgare subsp. vulgare mRNA for predicted protein	85/85(100%)	GCCACCTCCTCGAACCCCTTGATGGGCCTGCCTTCGTTGGTCCTCATCAGGAATATGCTCATGTCGACGGGGCCTCCGAAGAAGAGGG
95	3_511964235	Hordeum vulgare subsp. vulgare mRNA for predicted protein	87/88(99%)	GCTGGCGGAGCTGCTGCCGATGGTGGCCACGGACGACGGGACGGTGATCATCACGTCGGTGAACGAGGCGTGGTCGCGGCCGGGCTCC
96	3_541194934	Hordeum vulgare glucan endo-1,3-beta-glucosidase (isoenzyme IV) gene, 3' end	86/88(98%)	CTTCTGGTTCTCGTTGAACATGGCGAACACGTACGCCTCCATGTGTCCAGGCTTTTTGGGCGTGCCGTGTGCCACGTGGTCGATGAGG
97	3_541484568	Hordeum vulgare subsp. vulgare mRNA for predicted protein	87/88(99%)	CTTCGTGTTCTCGTTGAACATGGCGAACACATAGGCCTCAATGGGGCCAGGCCTATTGGGTGTGCCGCGGGCCACATGGTCGATCATG
98	3_542294175	Hordeum vulgare subsp. vulgare mRNA for predicted protein	88/88(100%)	TGATGCCTCACGTGTATGATGTGGTGAGGCGGCAGGTCTACGAGCCGAGCATGAGCTCCTCCGACCTGTACGCCAGCCCACGGGGCGA
99	3_546826438	Hordeum vulgare subsp. vulgare mRNA for predicted protein	88/88(100%)	GATGAGCATCGACCACGTCGACATCTCCGGCCTGCCCATGGCCAACCCGGACCTGGAGACGGACGACGGCGACGGCTTCCCGCCGGAC
100	3_549980712	Hordeum vulgare subsp. vulgare mRNA for predicted protei	88/88(100%)	CGGCGAGGCTGGACAGGAAGGCCTTGCCATTGCGGGCCACGAACTGCGCCGTCAGCTTGACGATGTCCACCTCCTCGGTGGTGATGCC
101	3_551891621	Hordeum vulgare subsp. vulgare mRNA for predicted protein	71/78(91%)	TCAAGATGTTGCTAATGGCACCCTCGCCGATGTCCACCACGGGGAGGCTTTCCATCCGGTACTTGGAGAGCAGCAGCATGGTTAGTAA
102	3_553903970	Hordeum vulgare subsp. vulgare mRNA for predicted protein	57/58(98%)	CTCGGCTGCTTGTGGTAGCATTTCTCCCCGCATGCCTTGTAGCATTCCGCCTGCTTACCTGCAAATCAGAACGCAGGTTGCGTGTAAG
103	3_558269837	Hordeum vulgare subsp. vulgare mRNA for predicted protein	86/88(98%)	AAGCCGTAGGATCCCGTGGGGGCGGAGACGATGGCGCCGCTCTCGAGCAGCAGGTGCACGCACTCCGGCCGGCCCTGCCTGGCGGCCA
104	3_8275167	Hordeum vulgare subsp. vulgare mRNA for predicted protein	43/44(98%)	TCCACGATCTCCAGTGACCGCCCTTCCTCCGACAGCTTCCATGTCTGAAAGTTTCATCATAGATGAATTCTTCAGCACATCACAGTCA
105	3HL_11797195	Hordeum vulgare subsp. vulgare mRNA for predicted protein	87/88(99%)	CTCCTTCCCCTCCCCCGCCCTGCTCACCGCCGACCAGCTCTTCTCCGACGGCATTGTGCTCCCGCTCCACACCCTCCAGGCCCCTCCC
106	3HL_12267275	Hordeum vulgare subsp. vulgare mRNA for predicted protein	87/88(99%)	GCCGCTGGACGCCGGGCTGGCGGAGGGGTGGAAGGAGGCGGTGGAGCGGATCATGGCGTGGTTGGGCCCGATGGCGCGCGACACCGTG
107	3HL_12268950	Hordeum vulgare subsp. vulgare mRNA for predicted protein	77/77(100%)	GGGGCACCCCGAGTCCGAAATCAGACGCCGCAACGGACGTTCGTTCGCTCGCTCCGTCGTGTGGGCAGCGCCTACCATTTCGGCAAGG
108	3HL_1727342	Hordeum vulgare subsp. vulgare mRNA for predicted protein	86/88(98%)	ATCAAAGTTTGAGGTGATATTGCCATACATTCAGAATGTCAACACTTTTTGTCATTCCCAGCGCATTGACCCTCCAAAATGCGACGCG
109	3HL_17280395	Hordeum vulgare subsp. vulgare mRNA for predicted protein	87/88(99%)	GAGCGCCGGAGCCTGTCGAGCTCCTCCTCGGGGAGCCGTGCGGCGAAGCCGTGCATGGCGTGGTCGTAGACGTAGAACATGTCTGCCC
110	3HL_21642944	Hordeum vulgare clone HV_Mba086-H08	76/85(89%)	ATCCCATCCCGATCTAGCCGAATGGACGACACCTCCGTGTCAGCACACGTACAACTCGATGACGATCACCGCCTTCTTGATCCAGNNN
111	3HL_22407667	Hordeum vulgare genomic DNA fragment; clone MWG0961	85/87(98%)	AACTGCCCGTTCACCGTGATGATGTTCTGCTCCTCGCACAGCCGCTTCACCGGCGTCTCCTGGACCTTCATCGTCACAAAAGCAAATA
112	3HL_35027234	Hordeum vulgare cleistogamy 1 gene	29/29(100%)	CACAGGCTCCCCGAATAAATCACATGATTTGATGAAGGTTGTCACGCCCAAGATGCGACCCTATCNNNNNNNNNNNNNNNNNNNNNNN
113	3HL_36459272	Hordeum vulgare subsp. vulgare mRNA for predicted protein	49/56(88%)	TTCCCTGACTGGTACCCTCAGTCGCGCCCCAGGCCGGGCTAANCCATCCCAACGGCAACGACGGGTACCCGAACACCTGCTGGTAACC
114	3HL_38531260	Hordeum vulgare subsp. vulgare cDNA clone: FLbaf140g03, mRNA	88/88(100%)	CGAGGTCCGCGACCATCCCGCCTTCGACGTCGTGCCCACCGAGCTTGCCCGCGGGGAAGAGGAAGAGCCCAGGGATGCTGAGCTGGAG
115	3HL_46409485	Hordeum vulgare clone HV_Mba442-A11	67/72(93%)	CCTGGGCTACGCACGCGTGCGGGGTGTTGCTGGGCCAGGCCCAAAGTAGTGCACGGGCTTCCTTAGCAGGGGACTCTGTAGCTCTGGA
116	3HL_49369809	Hordeum vulgare clone HV_Mba213-N14, complete sequence	60/70(86%)	AGGAGGAGGACTGCCGACTGACGGTGATGGTGCGACTGATAGTCAGTCCGAGGTCAGATCCTCGTACCCAGTCTCAGCATGCCGATGG
117	3HL_6924929	Hordeum vulgare subsp. vulgare mRNA for predicted protein	87/88(99%)	CACCAAGGCAGCGGCGCTCGCCGGCGGCACTGCCACCATCCACGCGGGGTCGGCGATGCGACAGCTGATGTCAGCGTCGCTGCCGTCG
118	3HS_14276371	Hordeum vulgare subsp. vulgare mRNA for predicted protein	64/71(90%)	CGTGCTGGTACAGTACGGCGCTCAGTCGCGACGGAGGCGGCGCTGCTGCGCGAGAAGGCAAGCTTGCTGCGCAACTCGAGGTGCACGA
119	3HS_29974982	Hordeum vulgare clone HV_Mba442-A21	80/85(94%)	NNNNNNNNACATACGCATGCGAGGCGTTGTTGGGCCAGGCCCAAAGTGGTGTTCGTACTCGCAGGCGCCAGTCTTATCGGAATCGAGC
120	3HS_3660708	Hordeum vulgare subsp. vulgare mRNA for predicted protein	60/61(98%)	ACGCCCCGTCGTCGTCGACTACCATGGACCGGTCGCGCCTCGTGTTGTTCCCGGAAAGGAGCTGAACGCGCAACGATCCAAAGGCAAG
121	3HS_36876320	Hordeum vulgare subsp. vulgare retrotransposon Sandra5	49/50(98%)	TAGCACAACGTGGGTACGCCCCTTATCTCAGACAAAGAGTAAATCAAGATGATCAACACATAAAGCGTATAAGANNNNNNNNNNNNNN
122	3HS_38438843	Hordeum vulgare subsp. vulgare cultivar Morex putative cellulose	80/86(93%)	GCGCAGCCAAGGTGGGAAGAGGTGGAATCCTAGTCCTCCTCCTTCCCTTTCATACAAAGGTGGACTTTCCACCTTTCCCAGCTGCATG
123	3HS_3937648	Hordeum vulgare subsp. vulgare mRNA for predicted protein	88/88(100%)	CCGCAGACGCGGGCTGCCATCGCCGCCATGAGGGAAGCCGGCCACACGGAGGGCACCGAGGACTTTGTCGAGGAGCTTTCGCCGGACG
124	3HS_5193202	Hordeum vulgare subsp. vulgare mRNA for predicted protein	47/47(100%)	CGCTCGCCGCGGCACTGGGCGCATGCCAGGTGCCCGCCGCTGCACTGCATGCGCAGATCGAACACCACACCACCAGGACGTCAAGGAA
125	3HS_7925475	Hordeum vulgare subsp. vulgare cDNA clone: FLbaf168b24	88/88(100%)	CTTTCACCCGCGCACCGCCGCGATTGCGGCCCTTGTCCTCTGACATTGTGGCACGGGCGCGTGTCGGAAGCCTGATGAATCGAGAAGG
126	4_121425641	Hordeum vulgare subsp. vulgare mRNA for predicted protein	88/88(100%)	CCTTGGGCACTGAGTGGCAGTAGTACACCAGGTACGGGAACAGGCTCTGGTGACATGACACGGGCCGTGTCACCTTGCCACCGTGGAC
127	4_16819133	Hordeum vulgare subsp. vulgare mRNA for predicted protein	86/88(98%)	CGCCACGGAGCCGTCGGGCCCAGTCTTCTTCTGGGCGCACGTCTTCTACCTCTCCAAGGTGCACGAGCTCGGCGACACGCTGCTCATC
128	4_19543214	Hordeum vulgare subsp. vulgare mRNA for predicted protein	88/88(100%)	GGGCACCTGCGTGCCGTCGTCCCCGAAGTCGGCGCCGTCCTCCCCGAAGCCGAGGCTCGCCGGGACGACCACGCGCCGCTTGCCGCCG
129	4_261711184	Hordeum vulgare vrs1 locus	67/73(92%)	GTCCCATTTGCCAGAGAGCTACTGCACCACCAAGTCTGAATCGCCGAAGCATGCGAGCCGCCGGATGCCGATCNNNNNNNNNNNNNNN
130	4_347921354	Hordeum vulgare subsp. vulgare mRNA for predicted protein	88/88(100%)	ACGCCGCCGTCCTTCTTCCTCAGCGCCGCGCTCCTCGCCGCCGCGTACAGCGCGTGCTCCCCCTCCGCGTGCCTTCGCCGGAGCGCCG
131	4_379247469	Hordeum vulgare subsp. vulgare cDNA clone: FLbaf88f0	88/88(100%)	TTATCAGCGAAGAACCTGATGGCGACCCAGCCTCCGGCGGGGACGCCGACGGTGTTCCTCTGCACTGGATCGAGCAGGTTGAACCCGG
132	4_385807127	Hordeum vulgare subsp. vulgare genes for putative iron-deficiency	74/85(87%	CCTGGGCCACACACATGCGGAGAGTGTTGTTGGGCCAGGCCCAAAGAGGTGCACTGGTCTTCGTGGGTGGATCTGCTGGCGGTTGCCT
133	4_3860802	Hordeum vulgare subsp. vulgare mRNA for predicted protein	88/88(100%)	CGCCAAGGGGGTGTCGGGGAAGTACTGGAGCGACAGCAACCTGTACGAGGCGGGCGAGAAGGGCAAGGACGCGGAGCTGGGGAAGAAG
134	4_392669602	Hordeum vulgare subsp. vulgare mRNA for predicted protein	83/88(94%)	CGCTACTTCCATCAAAGGGCTGGCCCTCTCTGAGTTGCGGTTCATCGCTCGTCTCGCGCCCCGTGCAGCAGGACCGAGCTCGTCTCGC
135	4_407308714	Hordeum vulgare subsp. vulgare mRNA for predicted protein	88/88(100%)	GAATAAGTGCGGCGTCGCCGAGACGGCGTTGGTCATAAAGGGCGTCATCGAGACGGCCGTGCTCGCAGGGAAGATTCTTCACAAGCGC
136	4_411709823	Hordeum vulgare cultivar Cepada capa Rym4 and MCT-1 genes	49/51(96%),	GGGACTTTCATGGGAATCAGCCATGAGAACTTCGGCTGCAGGCCCGCGACCNNNNNNNNNNNNNNNNNNNNNNNNNNNNNNNNNNNNN
137	4_42378533	Hordeum vulgare clone HV_Mba152-O10	86/88(98%)	GTAGTTGTCGCAGGTGATGTGCCCTCCCTGGAAGCACACCACGGCGCACGGCGCCTTGGCGTCCGCGACCACCCCGAGCACCACGAGC
138	4_429615338	Hordeum vulgare subsp. vulgare mRNA for predicted protein	68/68(100%)	ACGCCCGTCGCTCGAGCTCATCGGCGGGGAGCTGCTGCAATGCCGGCTCTACCACGTTCTCTACCACCTGCCAGTGCAGTACAATTCT
139	4_430951797	Hordeum vulgare subsp. vulgare mRNA for predicted protein	84/84(100%)	CTCCGACGATGACGGCGCCAACGGGGTGGCCGCGCCCGCCATGCCGCCCCGCGCGTTCCCGCCGCCGCTGCCGTCCCTGGCGCGNNNN
140	4_434123085	Hordeum vulgare subsp. vulgare mRNA for predicted protein	88/88(100%)	CTCGGCCTCGTCCGCCACGGCGCCGCCGCGGTTGTCGGTCACGATGGCCGTGGTCATCAGCGCCGAGCGGATCACCGCCGGCGACCAC
141	4_45903655	Hordeum vulgare clone DsT-255 Ds insertion element flanking sequence	84/88(95%)	CTCGTCACCCAACCTTATCACCCCAGCGCTGGTTCCGCTCACCGTCCGGTGAAAATAAGCTAAACTCACCGGGATTTTTCTTCTCTAN
142	4_471693054	Hordeum vulgare subsp. vulgare mRNA for predicted protein	88/88(100%)	AACCTCGTCGGCAGGACCGAGGCCTACCTGGAGGAGGTGGCGCTGGCGAGCCTCGAGGGCGCGGTCGCCGCGCTCCGCAGGGCCGAGG
143	4_476069545	Hordeum vulgare subsp. vulgare cDNA clone: FLbaf88d07	46/46(100%)	GGGTAAAATGGTAAAAAAGGGCGGCGCCTGCCTCCCTTCCCCAGCCTTCCACTTCCAACGACACGAGAGAAGCGAGCCCACCTCCTCC
144	4_476823217	Hordeum vulgare subsp. vulgare mRNA for predicted protein	88/88(100%)	GACGCGGCGGCGGCGCCGGGGAGGTACGTGGACCGGCTGAGGCAGATCATCGCGTCCTATCCGGAGAACGGCGCCGGCATGGCCATCG
145	4_478170355	Hordeum vulgare subsp. vulgare mRNA for predicted protein	86/88(98%)	CTGCATTTGGATTCGGTAGTGTCGTTAAAACCTAAACAGAGGCCGGCCATGCATGCATGCATGCACGCAGACGGAGCGAGGGTTCACT
146	4_48614035	Hordeum vulgare subsp. vulgare mRNA for predicted protein	88/88(100%)	GGAAGGCCCTCCTCCATCCCGACCTTCGATTCCGGCGCACCCGCTGCCGCTGTCTTACTCTCCGCCGGCCGACAGTGCAGCAGCAGGA
147	4_491049100	Hordeum vulgare subsp. vulgare mRNA for predicted protein	87/88(99%)	CTCGTCGCCGCCGACGTGCCAGAGCCGGTGCGGGAGGTGCCACCCGTGCCGGCCGGTGCACGTGGCCATCCAGCCCGGCGTCAGCTTC
148	4_497278098	Hordeum vulgare subsp. vulgare mRNA for predicted protein	35/35(100%)	AACCATCCTCGCCTTCCTCGAAGAGAAGCTCCAGGTGAGTACTTAACTTCCTTCTAGCTACTCGCATACCTTGCGTACAGGTGCACCA
149	4_516322971	Hordeum vulgare subsp. vulgare mRNA for predicted protein	88/88(100%)	CTCCGCGTCCAGCCTCACCTCGCTGTACGCGCGGGACTTACTCTCGAGCGGCGACTCCAGGTAGTCGCGCGCGCCCTGGCCGAGCTCG
150	4_516473245	Hordeum vulgare subsp. vulgare mRNA for predicted protein	88/88(100%)	CTTGGACGAGAACCGTTTCGGTGGCGGTGGAGAAGCAAGCGCCGCGACTAACAAGTTGCGATTTCTGGTTCGAGAACCCGGCGATATC
151	4_521965050	Hordeum vulgare subsp. vulgare mRNA for predicted protein	43/43(100%)	CCAGCTGCTTCACCGCCACCATCTGCGCATCGGAAGCGCCCTGTGAGAACCAAAAGAATAATCAATCGAGTCTTTCACCGGAGACCAG
152	4_523376166	Hordeum vulgare subsp. vulgare mRNA for predicted protein	85/88(97%)	TCTCTTGCGCGGCAGCTATCTCCTGCGCACGAGCGAGGCAGCACCGTAAGTAAGAAATTTCATTTCCGGAGAATGGCAGCAAAGCCGC
153	4_531058985	Hordeum vulgare subsp. vulgare mRNA for predicted protein	88/88(100%)	GTTCGGGTCGTCTCCGTCAAGTCCGGACGTTACGAGAGCCATGTTGATGAGGACGGCCGCGCTGCGTCTGTTCGAGTCGGGGAACTCT
154	4HL_14276411	Hordeum vulgare clone HV_Mba574-B01	59/64(92%)	ACTCAAAATCGGTGAGTAATAGCACATCGTGAGATGAAGCGTCCCAGACCGACTTTACACGTACTCTTACGTGAGACTGGTTCCACCG
155	4HL_27563139	Hordeum vulgare subsp. vulgare mRNA for predicted protein	87/88(99%)	ACTTGCGGAGGCCCGTGTCGAGCGACACGTCGTCGCCGCGGGCCACGACCGACACGTTGAACCGCCCGCCCGCGGTGGACGCCAGCGT
156	4HL_28208411	Hordeum vulgare clone HV_Mba442-A08	80/88(91%)	GAATGCCATAGACGTGTAAGAAAGACAGACTTGTTTCCACCAAAGGCACTTTGCAGTAAGTATGGCTTACCATCCGCAATCTTCTTGA
157	4HL_29462981	Hordeum vulgare subsp. vulgare mRNA for predicted protein	74/78(95%)	CCTCTCGCGAGCGCAGCAGCATGGCGCGCATGGCCGGCGTCGCGTACGACATCGTCGCCTCGTTGGACGCCTCCGCAACTGCCTCAAC
158	4HL_30017769	Hordeum vulgare subsp. vulgare genes for putative iron-deficiency	77/83(93%)	GGAAGGTGGAGGCGTTGGAGTAGCGCTCCGCCTCCCCCGGCCTCGACTTCCGCAGCGACCTCGGCCCCTCGCCCTTCCTCCACNNNNN
159	4HL_4336601	Hordeum vulgare lac1 gene for laccase-like multicopper oxidase	87/88(99%)	CAGACCACCGACGTCCTCGTCACCGCCCACGCCGCCCCTGGCCGCTACTACCTCGGCGCCCGCGTCTACGCCTCTGCGCAGGGCGTCC
160	4HL_4337750	Hordeum vulgare lac1 gene for laccase-like multicopper oxidase	87/88(99%)	GCCGACCATCGAGGTGCACAACGGCGACACGCTGGCGATCAGGGCCGTGAACATGGCGCAGTACAACGTGACCCTCCACTGGCACGGC
161	4HL_46730793	Hordeum vulgare subsp. vulgare mRNA for predicted protein	42/45(93%)	GATTTTCCTCTCGAAACCTCCTGAATCCCTCCATGCCAAATGAGGCATTATTGTGTTTTACGCCCCTTTCGACCCTGCCCAGTACATC
162	4HL_6418680	Hordeum vulgare genomic DNA fragment; clone MWG2247	86/88(98%)	TGGCCGGTACCCCTGGATACCTTGACCCGGAGTACGCATGTTCCGAACCCAGTTTTCACATCTACAGTATGTTTAAACCAAGTACTAC
163	4HS_14418535	Hordeum vulgare subsp. vulgare mRNA for predicted protein	88/88(100%)	CTCGGGTTCATGAAGAAGTAGAAGGGGTCCAGCCCCTTCCACCCCCTCGCCGTCGTGCCGTGGAACATGCTCATCTGGTTCTCCATCG
164	4HS_25643847	Hordeum vulgare subsp. vulgare mRNA for predicted protein	88/88(100%)	ACGCCGCAGGACAACCGAATCGACCGTGTCTTCAACCTCGGATCTGCTGGCCGCCATGGTCAATTTCATCACCTTCCGAGCACCTCTG
165	4HS_27076096	Hordeum vulgare subsp. vulgare mRNA for predicted protein	88/88(100%)	TTGGGCCGGCGCGACCGGACGACAAAGAAATCCCGCTTCATCTGGTTACGACCAAGTGATGCCCGCTGCCCGTCTTTCACAAGAAGAC
166	4HS_28052540	Hordeum vulgare clone HV_Mba442-A17	84/88(95%)	CGTTACAAGTTGGTATCAGAGCCGTCCCTCGCAGTTACACGGATGTTTGCGGATAGGTGTGCGGTCATGTTGTTCATGACGTTTGTGA
167	4HS_29191939	Hordeum pusillum BARE-1 long terminal repeat DNA (HPUSB)	82/87(94%)	ACGGCTTGCGATTTGGATCGCGAAGACATTCGACTACATCACCCGCATTTCTTAACGCTTCCCGCTTAGCGATCTACAAGGGTATGTG
168	4HS_40733620	Hordeum vulgare subsp. vulgare mRNA for predicted protei	28/28(100%)	GACGAGGGGTGGCAGTGAGACCAACCCCGACACCAATGTTGGCACCGCCACCAATAGTGGCACCGGCGCCGGCACCGACACTGCCCCC
169	5_139785396	Hordeum vulgare subsp. vulgare mRNA for predicted protein	52/54(96%)	GCGAGGCGGATCCGGCAATGGCTGGCCCAGGGCGACGTCAGCCTCCCCAGCCCCGATCCACCCTGGATCGGGAGGGAGAGGCAAGGGA
170	5_14313947	Hordeum vulgare subsp. vulgare mRNA for predicted protein	86/88(98%)	CCGGCCCACGTTCATGAGCCGCCGCCTGATCGTCATCCTACGGCGCAGCGCCGGTACCACAATGGACGGGTAGTTGAGGTCCTCCATC
171	5_168012062	Hordeum vulgare subsp. vulgare mRNA for predicted protein	88/88(100%)	TACGAGGTGTCGTCCGCGTCGGGGTACGACGTGGTGTCCGGGAGCGCGTCGGCGTCGGCGTCGGCGTCGATATGGAGCAGGCCTGTGC
172	5_18844526	Hordeum vulgare subsp. vulgare mRNA for predicted protein	87/88(99%)	TACGAGCAGTCGTCGCCGCCTGCCATTGCCTCGCCGCAGAAGCAGGGGAGCAGCGGCCGCGAGGGCGAGCAGAGCCTCAACTTCTTCC
173	5_19830139	Hordeum vulgare subsp. vulgare cDNA clone: FLbaf178h02	47/48(98%)	CGCTGGCGGCGGATTAGGGTTTCATTTGCGTCCGTTCTCAACGTAAGCCTGCAACTGCAACCAGCGCCGCCGCCGCCTACACCATGGT
174	5_264350639	Hordeum vulgare vrs1 locus	86/88(98%),	AGTGTCCTACGGTATCTGCCGATCCTACCAAGACTTCAACGACTTTACATGCTCGAAGAAAGAGCAAAACAGATGACATGGCACAAAC
175	5_301069391	Hordeum vulgare subsp. vulgare mRNA for predicted protein	87/88(99%)	CCCATGATGTTGCCGAGCACGTTGCTCAGCTCCTGCAGGATGTCGTTGGCGAGTTTCCCAAAGTCGAACGCCTTGAATTCGATCGCTC
176	5_412651332	Hordeum vulgare subsp. vulgare cDNA clone: FLbaf105n06, mRNA	88/88(100%)	CTCGCTCTGCCCAAATCCCTGCTGCAGATCCTCCGTGCTTCAACCGCCGCCCCAACCACCACCAACGGAAGCCACCATGCTGCCTGTA
177	5_438030397	Hordeum vulgare subsp. vulgare mRNA for predicted protein	87/88(99%	GCGTCCACGCACTTGCCCCTCCAGGTGGACCTCACGGGGCTGAGCCCGGCGTCGTTGAAGCTAGCGCGCTCCGGCCAGATGCCGGTGT
178	5_442118440	Hordeum vulgare subsp. vulgare mRNA for predicted protein	88/88(100%)	CTGGAGCGCCTCGTCGGCGGCCAGCGCGCGGGCGGGCGCGTCAAGGCGGAGCTCGTCCGAGCTGCACAGGAAGCTCGACGCGCGGGCG
179	5_455684961	Hordeum vulgare subsp. vulgare mRNA for predicted protein	87/88(99%)	CTTCATCGCCGCCTCCATGGACGACAACGACGCCGGCCGCGGCCTCGGCGCTCGGCTCTTGGACGCGGACGCGACCCACCGCGGCAGC
180	5_472488768	Hordeum vulgare subsp. vulgare mRNA for predicted protein	87/88(99%)	GGCTAGGGGAGGGCGCCGTGGCGCCGCGCCACCTGCTGCTCGGCCTCGTCGCCGAGGACCGCTCCGCCGGGGGCTTCCTCTCCTCCGG
181	5_496886371	Hordeum vulgare subsp. vulgare mRNA for predicted protein	88/88(100%)	CTGCGGCGGCGGCGACGGGCCGTCGCTGTCGGACGACAACGAGGAGGAGCTCTTCTCGATGTTCCTCGACGCCGAGAAGCTCAACGGG
182	5_92146019	Hordeum vulgare subsp. vulgare mRNA for predicted protein, complete cds, clone: NIASHv2055N18	46/47(98%)	CCACCTGGTACGGCGCTCCCAATGGCGCCGGCCCGTACGACAACGGTACGACAAAGAATGCTGCTGACTGCGGTTCTTGTTTTTTCAA
183	5HL_11554847	Hordeum vulgare clone HV_Mba789-L09	68/72(94%)	GACACATAGTAGATGAAGGCACGCATCGGTGTTGCCAACACCGGGCATGCGTAGACGGACGAAGTCGATGTTAGTGATACAACGTTCC
184	5HL_34131664	Hordeum vulgare subsp. vulgare mRNA for predicted protein	55/62(89%)	ATCGAGCCACGGAACAACGGCAACTCGCTATTAAGGTGATGATGGACCAACACGGCAGCCATGATCTTCTCATCATCGGACGAGGNNN
185	5HL_36921809	Hordeum vulgare subsp. vulgare mRNA for predicted protein	88/88(100%)	AACCGGAGCTCGTCTTCGTCGGCCCCGCCGCTCCTCGCCGCCTCCGACGACCGCGCCGCCACCACCATCGCAGCCACCGCGACCACGA
186	5HL_38621122	Hordeum vulgare subsp. vulgare mRNA for predicted protein	83/88(94%)	CCAGCTGACCTTGCATTTACCCCCGGTGATTGGGTCATCTTGTGCCCAAAGGAAGCGCCGTCTAGCCTTATCTATGTCGTCTAAGAAT
187	5HL_43962931	Hordeum vulgare subsp. spontaneum voucher OUH602	65/78(83%),	CTCTGGCTAGAGGACAAGTCGTCGGGCGCTTAGGAGCCGGCTTGGAAGCTGTGGCACCCTTGCCCTTCTTCCCGTCCGCCTCGGCCCT
188	5HS_18143602	Hordeum vulgare subsp. vulgare retrotransposon Sandra5	79/88(90%)	AATTTTTGATGAAATGCTCTTTTAGTTCACCCCAAGTTTGGATGGAGTTGGGTGGCAGGTTTTTCAACCAAGTACGCGCCGTTCCCTC
189	5HS_21722342	Hordeum vulgare subsp. vulgare mRNA for predicted protein	28/28(100%)	ATCTGCATCAACCCGTAACACCTCTGCATCGCGTCCACGCCGCTTCAGCGCCACCTCTGCATCGACCCTGCATCGTCCTTGAATCCTT
190	5HS_22933940	Hordeum vulgare clone HV_Mba574-B01	82/88(93%)	AGGGGCTCTTGCGACGCCGGGAGAAGCTCCGAGATCCATGGAGAGACTCCATTGGCAGACATCTCTAGGAGCAAGGAGACGAGGGGGA
191	5HS_7161815	Hordeum vulgare vrs1 locus, complete sequence; and Hox1 gene	85/88(97%)	CCGCGTGTTCTTGATGTAGGCGATGCAGCCGAAGACGCGTAGGTAGTGTACAACCGGCTTCTTGCCGTGCCACACCTCGTAGGGGGTC
192	5HS_7374618	Hordeum vulgare subsp. vulgare clones BAC 799C8 and 122A5 hardness	88/88(100%)	TCGATGATGACCGGCTTCGCCCTCTGAAACCTAAATGTACAGGTTCACAAACCAACAGCAAGAGCACATTAATTTCCCTCAGTGTCCA
193	6_167517556	Hordeum vulgare subsp. vulgare mRNA for predicted protein	86/88(98%)	CAATCGCGAGCACGCGCGCCATCTGCCGCTTCCACGCGACCGAAGCCGGCAGGAGGCAGGGATCGAACACCTCCTTCTCGGGGTGGCA
194	6_290602042	Hordeum vulgare Mla locus	84/88(95%)	CATCTAGGGCTGCCGCNACCCCTAGGGAGGGAACCCTAGGGGTGTGCACCCTCTCTCCCTCCCTCCTATAAATACCCAAGGTGTTGGG
195	6_29134076	Hordeum vulgare subsp. vulgare mRNA for predicted protein	87/87(100%)	AGAAGTCAAGCCCAGCGACGAGCTCAAGTCCACATTCTGGAAGGGGGTCGGTCGATCAAATGCGTGAAAAGTCGCACGTCAAGAAGCT
196	6_299804969	Hordeum vulgare subsp. vulgare mRNA for predicted protein	55/59(93%)	TGCTTCTTCGTTGGCGTCATTGCCCACTAGGAGAGGTGCTGGTCGGGTAGGGAAGAAGGGGNNNNNNNNNNNNNNNNNNNNNNNNNNN
197	6_33577280	Hordeum vulgare subsp. vulgare mRNA for predicted protein	84/88(95%)	CCGGCGGTGCGCGCGCGGGCCCTCGTGGCGCCACACGAGGTACGCGGCGGCGGCGACGCAGCAGAGCACCCAGAGCGCGCACACGGCC
198	6_392210201	Hordeum vulgare subsp. vulgare mRNA for predicted protein	88/88(100%)	AGCTGGAGTAGGGTCCCCAGGCGTCGCCGCTGGCGTGAGGCAGCGGCCTACGGGGAGGCGGAGACGGGACGACCATGGTCGCCGCCGT
199	6_468900855	Hordeum vulgare subsp. vulgare mRNA for predicted protein	87/88(99%)	GGCTGTCGCTCTCGAGGCAGACGAGGAGGCCCTCGACAGCGCCGGCCTCGAGGAGGCAGAAGGATGTCACCGTGGAGCAGACTCCCCG
200	6_480485322	Hordeum vulgare subsp. vulgare mRNA for predicted protein	82/88(93%)	GCCGCATGCTGCGCCATGGTCGAGGGCCCGGCATCGCACAGAGGCCAGGAGCCAGCCGATGCCACCGCCTATCTTCTCTTTTTGTTAT
201	6_490690741	Hordeum vulgare subsp. vulgare mRNA for predicted protein	88/88(100%)	CTCCGACCGCGACGGCGAGCACCCCACCACCCTCGACTGCCGCCACGGCCGCGTGCTCGTCCACATGGTGCAGGACAGGAGCCTGGTT
202	6_49398767	Hordeum vulgare subsp. vulgare mRNA for predicted protein	76/84(90%)	CAGCGGCGAGGGTGGGGGAGACGGGCACGAGCGGCTGAAGCGGTCGCGGAGGCAGGCGCTGATGGAGAGGGAGGCGACGACGACGAAG
203	6_495768585	Hordeum vulgare subsp. vulgare mRNA for predicted protein	86/88(98%)	CTGCTGCCACGGGAAGCACGCTCAAGCAGCCGACCAAATCCGGCTCCTCGGCGAAGGCACGGAGGCAGCATCAGCAGCCTGAAGACTG
204	6_497251142	Hordeum vulgare subsp. vulgare mRNA for predicted protein	88/88(100%)	GGTGGTCTCGTGCGCCGACATCGTGGCGCTCGCGGCGCGGGACTCGGTGTCGTTCCAGTACGGGAAGAAGCTGTGGGAGGTGGAGACG
205	6_503425542	Hordeum vulgare subsp. vulgare mRNA for predicted protein	88/88(100%)	GCTCGGAAACGTGCCTGATCTGCTTCGCGACGACGCCGTGGAGCTCTTGCTCATCCCTCCCACGGCAGCCCCGAGCAGGCACCTCGGC
206	6_507775660	Hordeum vulgare subsp. vulgare mRNA for predicted protein	88/88(100%)	TCAAGGGCGCGGTCGGGGTCCACGTGGCCTGCCCCGCGCGCGAACGGCGTGGACGCCTTGCCCGTGGCCATGTCTCCGATGACGTTGC
207	6_518708998	Hordeum vulgare subsp. vulgare mRNA for predicted protein	88/88(100%)	CGTGCAGCAGCTTGGCCACCTTGAGCATGGGCGTGATGTGGCCCTGCGCCGGGTACGGGACGCACACCGCGTGCGGCTTCTGCGCCGC
208	6_524296656	Hordeum vulgare subsp. vulgare mRNA for predicted protein	75/80(94%)	CCGTCGACCACGCACGACATCGCCCCGTGCAGGAACGCGTCGCCCTCCAACCTAATCCACCCGGCCACCGTCTCTTCTCTATCGATAG
209	6_524857877	Hordeum vulgare subsp. vulgare germin-like protein 5a (GER5a) mRNA	83/87(95%)	CGGCCAGAACCCGCCGCACACCCACCCACGCGCCACCGAGATCATCTTCGTCCTCGAGGGAGCACTGGAGGTGGGCTTCATCACCACC
210	6_525832746	Hordeum vulgare subsp. vulgare mRNA for predicted protein	87/88(99%)	CCTTCTTCATTTTCGGCGACTCGCTGGTGGACAACGGCAACAACAACTACCTCATGACGACGGCGCGCGCCGACTCGTGGCCCTACGG
211	6_525833390	Hordeum vulgare subsp. vulgare mRNA for predicted protein	87/88(99%)	AGCGGGCCGAGTAGGGCACCAGGTAGTAGTTGTTGACGAAGTCGTTGCCGCCGAGGGTGATGAGCGTCAGCGCGCCGCCGACCACCCG
212	6_525833397	Hordeum vulgare subsp. vulgare mRNA for predicted protein	86/88(98%)	AGTTCTCCCTCCCGGACTACATCAAGTACATCTTGTCCGAGTACAAGCAGGTGCTCCGCCGCATTCACGGCCTGGGCGCGCGCCGCAT
213	6_526690966	Hordeum vulgare subsp. spontaneum voucher OUH602,	82/88(93%)	GGACTGAGCTCCGCAACTCCTCCGAGGGGGTGCATGAGGTACAAGCCATCCAGTACTTCATTGACGGTTGCCGAGACGGCACCCTCCT
214	6_527745554	Hordeum vulgare subsp. vulgare mRNA for predicted protein	69/70(99%)	CGTTTGCCCCAGTATGCCGAAATGATCTCGGGGCTGTACACCAGAGGCAGGCCCTCCGTGTTGGTCACCTGGAACCACACGCACAAAG
215	6_535347179	Hordeum vulgare subsp. vulgare mRNA for predicted protein	88/88(100%)	GAGCGCGTCGAGCAGCGCCCGCGGCGCCGCCCCGCGGTGGTGGGTGAAGGCCACGTCGACGCCGACGCCGTCGCCCCCGGTGGCCAGC
216	6_53661541	Hordeum vulgare subsp. vulgare mRNA for predicted protein	88/88(100%)	TTCACGGCGCGGTGTGGGTCGATGTGCCCGGCCCCGCGCGCGAACGGCGTGGACGCAGCTCCGGTGGACATGTCGCCGATGACGCCGC
217	6_53663255	Hordeum vulgare subsp. vulgare mRNA for predicted protein	88/88(100%)	TGGTCCGCAGGCCGCGGCGCGGCAGCCCTGGCGCGTGCGCTGGCGCGACGTGCACGATGTAGGAGGACCGCGCGTCCACTGCCTCGAT
218	6HL_1535364	Hordeum vulgare subsp. vulgare mRNA for predicted protein	88/88(100%)	CCATCTCGATGGAGAAACGAGAGTGCTTTGCACGCCGGAACGCCGTCAGAGTACACGCGCCGAGGCCAGGGAAGAGAGCCTCATCAAT
219	6HL_1993657	Hordeum vulgare subsp. vulgare mRNA for predicted protein	88/88(100%)	GCAGAAGCAGTTGACAGCTACGGTCCCCCGCAGCCGCGCGGCCAGGAGGCGGGAGTAGGCGTTGAGGGCCAGCTTGGAGACCGCGTAG
220	6HL_22068577	Hordeum vulgare subsp. vulgare mRNA for predicted protein	87/88(99%)	GGCCGCCGGGCTCAAGGTTGTGAACAGCGCGTGCTGCGGCGGCGGGAGGCTCAACGGGCGGGAGTTCTGCGGCACGCCCAACACCACC
221	6HL_25311548	Hordeum vulgare subsp. vulgare mRNA for predicted protein	87/88(99%)	TCGGACCGCCAGCCAGATGATGACGATGGCGGCGGCGACGACGAGCAGCGCGAACAGCGTCGCCGCGATGCACTGCGCCGTCGTCGGC
222	6HL_25349295	Hordeum vulgare vrs1 locus	71/77(92%)	TAGGCTCATCAAGCCTGCTCCTTCATTTCCGGCCCAATGGACATGAAGATATGGAGATTCTGAAGGCCCAAGTCTTCTGACCAACTAG
223	6HL_28778393	Hordeum vulgare clone HV_Mba213-N14	78/86(91%)	TAGACATGATTAGTTATAGGCCCAAGTGGCACAACCATACATGAATGGGCATACATAACCCAGCAATGCAGGTGTCGGTCATCAGCGT
224	6HL_31282585	Hordeum vulgare clone HV_Mba213-N14	86/88(98%)	GGAAGCCCCCGCGTTCCATTCCCGTCGTCGTTGAGGTCGGGGCGCGACCACAACGACGGGGAGGACCTCGTCTCCGGCGTGTTCCCGG
225	6HL_37627090	Hordeum vulgare clone HV_Mba454-H20	86/88(98%)	GCTACAACAACAACTACATCGGGGGACGCTACCACGACAACTCCGCCAACAACGCCGGCCCAGGCGGGGCGCCACGGCAAGGAGGCGG
226	6HL_721866	Hordeum vulgare subsp. vulgare mRNA for predicted protein	87/88(99%)	CCAAGATGGAGCTGCGCTGCCTCGTGCGCGCGCACATCGGCGCGCACGACGACGCGCACGCCGCAGCCGTGCACTGCGAGGACGCCGA
227	6HL_8783649	Hordeum vulgare subsp. vulgare mRNA for predicted protein	88/88(100%)	CACGCATCCCCGGCTGCTTTAAGGAGGAGGGTGGCGGTGGTGAGCGCCGCCGTCCCCACCAGCTTCTCGTCGTCCATGCCCTTCCACT
228	6HL_8871952	Hordeum vulgare subsp. vulgare mRNA for predicted protein, complete	87/88(99%)	CAGCGCGGCGGCGAGCTTGGCCATCGCCTTAGCCAGCGCGTCGTTGAACCCCCTGGCGAGGGCGTTGGCGGCCTCGACGCACGCTGTC
229	6HS_15502602	Hordeum vulgare subsp. vulgare mRNA for predicted protein	88/88(100%)	TGGAAGTACGACGAGGCCACGCAGCAGTGGTACCAGGTCGACGCTGCCCAGGCGGCCGGCGAGGAGCACCAGCAGTTTGGTGCTTCCT
230	6HS_19632316	Hordeum vulgare subsp. vulgare mRNA for predicted protein	87/88(99%)	CTACATCCCACCTGAGTATGGGCAAGGATGGGTTGCTACATTGAGAGGTGACATGTACAGTTTTGGCATGGTCCTGCTTGAGCTGCTC
231	6HS_22242209	Hordeum vulgare subsp. vulgare mRNA for predicted protein	88/88(100%)	ACAGGCCGACCATGGCCGCCGTCGTGGAGGCGCTTGAGCAGCTGGAGGGGTTGAAAGACATGGCTGTCAGCATGGGGCTCTTCTGGCC
232	6HS_27553105	Hordeum vulgare cleistogamy 1 gene,	66/67(99%)	NNNNNNNNNNNNNNNNNNNNNTCGCATGGGAAACAAAAATTTTCCTACGCACACGCAATTCCTATCATGGTGATGTTCATCTACGAGA
233	6HS_30266296	Hordeum vulgare vrs1 locus	51/56(91%)	NNNNNNNNNNNNNNNNNNNNNNGGGCCCACAAGGGTCTTATCTTGTCGATGAGGGGCCCGCCGGCTGCATGGTCTCGTTTACCTGTGG
234	6HS_34307331	Hordeum vulgare clone HV_Mba789-L09	75/85(88%)	CTTAACAGTGCAACCACATTTTGCCGGTATAGGGCGGCTGTGACTTGAGCTGGTCGTGTGACCTTTCACCGGTACCTCCAAAGAGNNN
235	7_135299038	Hordeum vulgare subsp. vulgare cellulase (Cel8) mRNA	73/74(99%)	NNNNNNNNNNNNNNCCGAGACCGCCGCCGCCCTCGCCGCCGGCTCCATCGTCTTCCGCGAGGCCGACCCCGCATACTCCAAGCGCCTC
236	7_146904388	Hordeum vulgare subsp. vulgare mRNA for predicted protein	62/64(97%)	CTGCACGCCGTTGGTCAGGTCCACGTCGTTCAGGGTCAGGCTGTCCAGAATCCTAACGACCTGCAACGCAGCCGAACACGAAGCAAAT
237	7_158082443	Hordeum vulgare subsp. vulgare Lks2 gene for putative short internodesfamily transcription factor	74/82(90%)	CTGATCTGGCCGGAGATGACGCCGGCGACGATCTTGGCGGCGGCCGAAGCTAGGGCGTCATCGCGGTCATCGAAACAGGGGGCTTCAC
238	7_18054889	Hordeum vulgare subsp. vulgare mRNA for predicted protein	87/88(99%)	AACAGCTCGCCGACGCGCTTCAGCACGTCGAAGTAGAGCGTCTTGGGCGCGAAGCTGATGACCAGCCGCTTCTCGGCGAGCGACGCGA
239	7_190218707	Hordeum vulgare subsp. vulgare cellulase (Cel8) mRNA	87/88(99%)	TGCGCCGGGTCGACCTTGTAGACGGTGCGCGGGGTGTCCATGTCCTCGGGCCGCTCCCAGCACGAGTGGTCGCGGAAGGCGTCCCCCA
240	7_194262618	Hordeum vulgare subsp. vulgare mRNA for predicted protein	87/88(99%)	CGCCACGGACATGGCCCTGCCACCGTGCACGGCGACGCACGACGTCCCCGCGGTGGTCTTCTCCACCGGCGGCTACAGCAGCAACTTC
241	7_19822717	Hordeum vulgare subsp. vulgare mRNA for predicted protein	88/88(100%)	GTCCCTGATGGTCACTGGCACCTCAGCGCAGGCCGCCAGGGAGAAGGCCATCGCCATCCGGTGGTCGTCGTAGGTGTCGATCGCCGTG
242	7_382544975	Hordeum vulgare subsp. vulgare mRNA for predicted protein	88/88(100%)	CCTCCACGCGCTCCGCGAACGCGTGGTTCCCCACCCTCGGCCCGCCGAACGAAAACACCGCCACGGGCTTCGGTGCGCCGCCGTGGCC
243	7_41328131	Hordeum vulgare clone HV_Mba727-J05	73/84(87%),	TCCAACTTGAGATCGAGCGGCAAGATGCTTCGTGCCGCCTGATCTCGCGCCGCCGCTCGAGGACATATGCGGGAACCTGTGGCACAAG
244	7_446948439	Hordeum vulgare subsp. vulgare mRNA for predicted protein	88/88(100%)	CTACCACCACGCCTACGCCTACGCTCACGCGCAGCCGGCCTACTACTCCTACCAGCAGGCCAAGCCCGCCGCCGCCACCGCCCACGCT
245	7_467497351	Hordeum vulgare subsp. vulgare mRNA for predicted protein	88/88(100%)	CTTGCAGTACTCCTTCATGTCGGTGCTCCCCGTGGGGCTGGGCGCGCGGTCAATGACGGCGCCATTGCTGGCGCTCTGCGTGCCCCCG
246	7_499286221	Hordeum vulgare subsp. vulgare mRNA for predicted protein	85/85(100%)	GAAGACGTCGACGTCGACGCCCTCTCCCGCCCGTCCTCCCCGGCGACCTCCGGGCCCGTGAGCCGCTGCACGAGCGACATGAACTCGT
247	7_500618431	Hordeum vulgare subsp. vulgare mRNA for predicted protein	51/51(100%),	GCAGGGCGGCGACGTCGACGTCGACGACGACGGCAAGCAGCGGCGAACAGGTAAGCAGCAGCATCCTCAGCTCAGCTAATCACCTCCT
248	7_510982529	Hordeum vulgare subsp. vulgare mRNA for predicted protein	88/88(100%)	CAACTCGCTGCCGCTGGGGAACTACGCCAGGTTCCTCAAGGAGGTGCAGGGGGACGCGGCGAGGGCGCAGGAGTACTGCGAGCGCGCC
249	7_519325233	Hordeum vulgare subsp. vulgare mRNA for predicted protein	87/88(99%)	CCGCTTCGAGCTCCTCTCCATGACCGGCACCGTGCTCCCGCCCCCGGCACCGTCCGAGGCGTCCGGCCTCGTCGTCATGCTCTCCGCC
250	7_523855164	Hordeum vulgare subsp. vulgare mRNA for predicted protein	86/88(98%)	CCGAAGTCCAGGTACCCTGTCCCCGTCGTCAACGCCGGGAGGCAGTACGCGAACGCGCCGCCGTACTTGTCGTACGCCTGCACAGTCA
251	7_524132075	Hordeum vulgare subsp. vulgare mRNA for predicted protein,	86/88(98%)	GCGCCCTACGGCGGCTGGGAGGGCGCCGACGTCGAGCTCCGGGGCCACTTCGTCGGTACGTTACGCGCATCACATAACTAACCCAACC
252	7_52685324	Hordeum vulgare subsp. vulgare mRNA for predicted protein	86/88(98%)	CCGAGCGAGATCTTCAGATTTTCGGCAGTTCCGGAGCTCTTTCTTTCACATCAAACACAAAGGGTTTTATTCCTCTACATGTATGAGT
253	7_542104217	Hordeum vulgare subsp. vulgare cDNA clone: FLbaf28j20	88/88(100%)	AGCGGCGGTCGGCGAAGAGCACCTGGTCGGACGACAGCAGGCCCTTCTGCTGCTGCAGCGTCTGGTAGTAGCCGTTGTCGAACTTGAG
254	7_556060018	Hordeum vulgare subsp. vulgare mRNA for predicted protein	88/88(100%)	GACGGAGACCCATCTCTTGATGCGGAGTATGCAGCCAACCTCCGCCGGACCAAGTGCACCACGCCGACGGACAACACCACCATTGTGG
255	7_565612902	Hordeum vulgare subsp. vulgare mRNA for predicted protein	88/88(100%)	AGTCGAAGCGGCACACGGTAGGGGCGTGACATCTCGGGCCTCTTGATACGAAGCCAGACGAAGGTGGCAAACTCAAGGAGCATGCCGA
256	7_579149290	Hordeum vulgare subsp. vulgare mRNA for predicted protein	88/88(100%)	ATCTCGTTGAGGATCACTGCCGCCGTGAGCGTGTTGCCGTGCACCACCCGGACCCTGAGGTCGGGGTGCTTGTCGACGAACAGGGTGC
257	7_584878350	Hordeum vulgare subsp. vulgare mRNA for predicted protein	62/62(100%)	AGACACGGCGTCCACCCTGAAGGCTTGGTGGCAAGCCCACGCGAAATGGCCGTACCCAACTGTAAGTGACCGCCCGCAGTGCAGATAC
258	7_584904294	Hordeum vulgare subsp. vulgare mRNA for predicted protein	88/88(100%)	GGTAGAGAGGAAGAAGCAAAAGCGCAGAGCACGTGAGTGGTGGCGCGAGGAGTACACCGATGAGCTTGCAAAGAAGCAGAAACGAAGG
259	7_591558041	Hordeum vulgare subsp. vulgare cDNA clone: FLbaf15i12	83/88(94%)	CTGCGGCTGCGATGGCTGCTGCCGCGTGGAGTATGCTCCGGCTGCGGCGCGTAGTAGGACACGCTCGCTGCCGGATGCGCCGTGNNNN
260	7_599421725	Hordeum vulgare subsp. vulgare mRNA for NAC transcription	87/88(99%)	TAGTTGTTCCTTAGCCCGGCCACGACGTCCTCTTGTGACAGCATCGACGACATCCCACTCCCAGGCTCAGCCCCGACCATGAAACCCT
261	7_68192567	Hordeum vulgare subsp. vulgare mRNA for predicted protein	88/88(100%)	CCAGGTCGACGTGGTCTCTGCCCCGGTACACCGTGATGGGCTTCCCCTGGAGGATGTTCCGGGTGAAGGAGAAGTAGGCCATGTCCGG
262	7_75697079	Hordeum vulgare subsp. vulgare mRNA for predicted protein	86/88(98%)	CAACGGCGGTGGGCGCGGCCTCGTCCCCGGCCACGCCGCTGCCGGCGAGCGACCTCCGATCCCCGATGTCCGCCCGGCTCCGCTCGCT
263	7HL_1414850	Hordeum vulgare subsp. vulgare mRNA for predicted protein	88/88(100%)	GCACCGCCGCGAGCGCGAAGACGGAGTCCATAGGCACCGCGACCGCACCGTGCGGGCGTCCCTCTCACGGTCTCACCTTAGGAGGCCG
264	7HL_15512843	Hordeum vulgare subsp. vulgare mRNA for predicted protein	88/88(100%)	CCACACACGCGTGCGGAGCGTTGTTGGGCCAGGCCCAAAGAGGTGCACGGGACTTCATGGCTGGATCTGCTGGCGGTTGCGTTTCCCC
265	7HL_15514967	Hordeum vulgare tonoplast intrinsic protein 1 (TIP1), tonoplast intrinsic protein 2 (TIP2), and Rar1 (Rar1) genes	71/75(95%)	NNNNNNNNNNNGGGAAAGTTGCATGGGAAACAAAAAAATTCCTACACACACGAAGACCTATCATGGTGATGTCCATCTACGAGAGGAG
266	7HL_15773576	Hordeum vulgare subsp. vulgare mRNA for predicted protein	87/88(99%)	GTAGAGCACGTGAGCGGCAACATGCTGGAGAAGTTGCCCTCCGGCGACGCCATCCTGATGATGTGGATCCTCGACTGCTTCGGCGACC
267	7HL_18029861	Hordeum vulgare subsp. vulgare mRNA for predicted protein	79/79(100%)	TCCTCCACCGATCGAACCCGCACCTCTGTCGTCGCCGGCCTCGGCAAGAAGCTCAAGGATGTCATGGACGACTTCCAGGTAATTTGAT
268	7HL_18681541	Hordeum vulgare subsp. vulgare mRNA for predicted protein	88/88(100%)	CACACCGCCTCCACGCTGGCCTTGATGGCGTCGATGACACCGAAGCCACGGATGGACATATTGTTTGGTACGGCTTCCTTCTCGCCGT
269	7HL_25087539	Hordeum vulgare subsp. vulgare mRNA for predicted protein	88/88(100%)	CATGTTTGATTGTGTCGGGCACAGCCACCAGATCTTCCACGTGCTGGTGCTCGTCGGCGCCGTCACGCACTACGCCGCCACCGCCATC
270	7HL_29591288	Hordeum vulgare clone HV_Mba442-A16,	55/59(93%)	AGACCGTGGGGATGATGGAGGGTGCATATCTGTTGGGGAATGTTGAATGGGAAACAAAAAATTCCTATGCACACGAAGACCTATCATG
271	7HL_33935949	Hordeum vulgare subsp. vulgare Lks2 gene for putative short internodesfamily	87/88(99%)	CGTCAAAGCCAGGTCCTGTATGTGACTGGTGCCAAGAGGCCCCACCATCAAATAAGACCATGTGGAAGCGCAAGCATGCCGTCGGCCA
272	7HL_34525685	Hordeum vulgare clone HV_Mba192-B13	43/46(93%),	AGGCCACCCCGGCAGGACCGGAAGTGTTGGGTTACGTAGCATAAATTCAAAACTTTTCCTACGCATATTCANNNNNNNNNNNNNNNNN
273	7HL_35956448	Hordeum vulgare subsp. vulgare Lks2 gene for putative short internodesfamily	87/88(99%)	AGAACACATCGACGCTGCCAGGCCGCCTGACCCCGACGCCAAAGCGCTCGCCGTCAGAAATCTCCCTGGTTGGTGCACCACCACTGAT
274	7HL_7898326	Hordeum vulgare subsp. vulgare mRNA for predicted protein	88/88(100%)	ACCTCGCCCGAGAGGCCGTTATGGCTGACGTCCACCACCGACCACGGCGGCGTCGCGGACGCGGGCGCCTCTGGCACGACCAGCGACC
275	7HS_16247437	Hordeum vulgare subsp. vulgare mRNA for predicted protein	60/66(91%)	GTCCCCCAAGGACGCGGAATGGGTCTACCCCACGCCTAGTGGAAGACATATGCTCCGCGTTGGGTACAACACAATCCCCAACGACTCT
276	7HS_19698660	Hordeum vulgare subsp. vulgare cDNA clone: FLbaf2o05	88/88(100%)	AACTCGCCGCTGAGGTAGCTCGGGGGCTCGCCGGAGAGCGGGCCGAGGTAGAGCACGCGGTCGGGGCCGTACCACGGGCTGCTGGAGG
277	7HS_21929599	Hordeum vulgare clone HV_Mba442-A12	67/78(86%)	CGCACACGCAGTCGAATGGGCAGGCAGAATGGGGGAATGGTATGATACTTCAAGGATTGAAGCCCCGCCCGATGAGAGATCTCAAATA
278	7HS_24633706	Hordeum vulgare clone HV_Mba268-O08	69/75(92%)	AACCTCCTAAACTACTCCTAGTCGTCAGCGGCCTTCACGTAGTAGTAGGCACCGTCGGGGTAGTAGTCGTCGGTGATGGGATATGCCA
279	7HS_25295775	Hordeum vulgare clone HV_Mba442-A11	60/68(88%)	ATCCGACTGACAGCCGGCCCTGCCAACGAGGCCCGCTCACACCTCTCCCCCTCCCGACGGGGGTATCTTGCAAGAGCTGGCGTCGGTG
280	7HS_28349958	Hordeum vulgare subsp. vulgare mRNA for predicted protein	80/88(91%)	GCTTGTGCCCTCGTCACCTCGATTCGCCTCTCCACGCCCGGCACGACCACCGGCTCGTTGTCGTCGGCCACGCCGTCGTAGGCGTTGT
281	7HS_35867270	Hordeum vulgare subsp. vulgare genes for putative iron-deficiency specific 4 protein and putative ethylene-responsive transcription	86/88(98%	CCACACACGCGTGCGGAGCGTTGTTGGGCCAGGCCCAAAGAGGTGCACGGGACTTCATGGCTGGATCTGCTGGCGGTTGCGTTTCCCC
282	7HS_39715161	Hordeum vulgare clone lambda phage TD-T19	83/88(94%)	GGGAGTTCGATCAGCTGCGCCACAAACCCGGTGAGTCCATCGACGAGCTAGCCATGCGCCTCACAGGGTTGTGCGCGCGCCTCGGGGA
283	7HS_40874977	Hordeum vulgare clone HV_Mba442-A17, complete sequence	82/88(93%)	TAAAAAGGCTTGCCGGGTGCTGATTGTTAGCTCTGCTCTTCACGTCACCTCTCCCCGCCCTACGATCACAAGGGTTTCACATTGATTC
284	M_10881_1032	Hordeum vulgare nar7 gene for NAD(P)H-bispecific nitrate reductase	88/88(100%)	GCCATCTCCACCACCGTGTGGCGCGGGGTGCGCCTCCGCGACGTGCTGCGCCGGTGCGGCGTCATGGGGGCCGGCGCCGCCTCCAACG
285	M_121700_1366	Hordeum vulgare clone HV_Mba442-A12	70/73(96%)	GTTTCGCAACCCGAAAGGCATGCACTCGTAGCAGTATACCCCGCACAGAGAGAGGAAGGTTGTCTTCTCGACATCCTNNNNNNNNNNN
286	M_1574335_133	Hordeum vulgare subsp. vulgare cDNA clone: FLbaf118d06, mRNA	85/86(99%)	AGGGTACGTCCAGCGGCTGCAGTAGACCCGCGGGTCGTAGTGTCTCCGTCTTGTTCCGTTGGCACGTCACGCACGACCGCACCCAGCC
287	M_157720	Hordeum vulgare subsp. vulgare mRNA for predicted protein	88/88(100%)	ACCGCCGGTCATGTTGTTGAGAGGCAGCTGGTTGAAGAAGGGCAGGCCGGCTGCCGACGGGTCGGGAGGGAACGGGACGCCGCCCATG
288	M_161087_882	Hordeum vulgare subsp. vulgare mRNA for predicted protein	88/88(100%)	CAACCACCGTCACCTCAGGGACCGGGATTATGTACGGTTTCAGGTATCTGTCCCCTGCGCGCAACAACCAGGAATCCACTTGACAAGA
289	M_161087_889	Hordeum vulgare subsp. vulgare mRNA for predicted protein	88/88(100%)	CGAGAGAGGATGAGTGCCTCATCCTCGCAAGCGATGGCCTCTGGGACGTCTTGTCCAACGAGGAGGTGTGCGACGCCGCTCGCAAGCG
290	M_161522_1151	Hordeum vulgare subsp. vulgare mRNA for predicted protein	83/85(98%)	AACGTCTGGTTGGCGCAGCCCTTGTAGACGACGGCGTACAGGTCGGCGCACGACGCCGGGCGCGGCGCCGTGGAGAGGATGAGGGCGA
291	M_162565	Hordeum vulgare subsp. vulgare mRNA for predicted protein	33/33(100%)	CTGCTTTCCGAGCCTGCCTAACTGGTCAACTCCGCCGTGTCATGGATGGGGGTGCAGGTCTGGGCGCCGCTGGCGGCGTTCCCGGCGA
292	M_164547	Hordeum vulgare subsp. vulgare clones BAC 519K7 and 799C8 hardness	77/84(92%)	CAGAGCGCTTGTAGGTGCCGGTGGAGTTGCGGACGAACGCCTCCTCGAAGTCCACCCAGGAGTTGACGCTGCCGGCCGGGAGGCTGTT
293	M_1645985_1227	Hordeum vulgare cultivar Cepada capa Rym4 and MCT-1 genes	70/77(91%)	NNNNNNNNNNNGGGGAATGTCGCTTGGGAAATAAAAAAAATCCTACGCACACNGAAGACCTATCATGGTGATGATCATCTACGAGAGG
294	M_164687_4294967264	Hordeum vulgare subsp. vulgare mRNA for predicted protein	29/29(100%)	NNNNNNNNNNNNNNNNNNNNNNNNNNNNNNNNCCCGGCCGCCGTGCTCCGCGACTGACTGACTGACGCCGCCTACCTTCTCGGGCCTC
295	M_165866_1487	Hordeum vulgare clone HV_Mba442-A1	44/47(94%)	NNNNNNNNNNNNNATCATGCCCAGGAGTAGCGGCGTTCTCACCATCGTGGGGGACGTCAAGGACGCGTCCCGTGTGCTCGAGCTATCC
296	M_1661027_233	Hordeum vulgare clone HV_Mba329-C16	44/46(96%)	NNNNNNNNNNNNNNNNNNNNNNNNNNNNGGTGACAAGTTTTGCTATGTCCTACGACTCATGTTTCCATGTACTAACAATGCAGCAGAA
297	M_166493_1041	Hordeum vulgare vrs1 locus	75/88(85%)	TGGTGGGCTTGTGGAACCCTGCGCACATCGTTTGAGGCCGTTGAGGAAACGTCGACCAGACTTCCTTGAGAGTTNAGTCTCAAATAGG
298	M_166571	Hordeum vulgare clone HV_Mba442-A15	76/83(92%)	CATGTGGGGCTTCCTGTCTTCGAAAGCATCCGCCGACTGTCTTGCGTATCGTGTTGTCGGTTGGATCTCCTTCGACATGAGCTGCAGT
299	M_167014_2493	Hordeum vulgare subsp. vulgare mRNA for predicted protein	58/60(97%)	NNNNNNNNNNNNNNNNNNNNNNNNNNNNCCCTGCTCGGCCACCAGGTCGCTCGCCCAGTACGCTCGCGCGTCGCGCCCCCGGTCTGCC
300	M_173159	Hordeum vulgare clone HV_Mba442-A13	73/76(96%)	NNNNNNNNNNNNACATCCGTGATGTTGAGGGGCCTAAGAAGACTGAAAGCATGGAGACGAGGCTCGAAGCAATGGAGCAACAAGTCTT
301	M_184520	Hordeum vulgare subsp. vulgare clones BAC 519K7 and 799C8 hardness	69/77(90%)	ACACCTCCAAGTACAACAGCACAGCCAAGCCAGAAGACTGGCTGATCGACTACACCACCGCCGTTGGCATCGCTCGGGGCAACAAGCG
302	M_187567	Hordeum vulgare subsp. vulgare mRNA for predicted protein	77/87(89%)	GAGATCTTGCTCCTGCAGCAGTCGAGAGCTGAGAGCCAAGAGACGAGAGCACGCAGCGCCGACATGGCCGGCAGCGACGAGGTCAACT
303	M_187700	Hordeum vulgare subsp. vulgare mRNA for predicted protein	41/41(100%)	TCGCAGCCTTACCTGCATCTATCGGCACAGATTTGGAAACCTACATGGCGTTACGAACTGCGAAATCTGCAATTCTTGGCCGTGTTCT
304	M_1899285_172	Hordeum vulgare clone HV_Mba442-A15	88/88(100%)	GATGAATGCATTTTGGTTCGGGCTGACGAGGCGATCCAGCTCTGGGCCAAGGCAGAGTGGGAGCACTTTGGCGAACACCTTGGCGATG
305	M_203359_516	Hordeum vulgare clone HV_Mba184-F11	80/88(91%)	AACAAGAACACATGGTGCAACTTTGTTAGGAGGGATTGCTTCATATCTTGTATCTTCCATAGTTTCGCATCGTTGATGGTGGCAGTTG
306	M_2106752_148	Hordeum vulgare subsp. vulgare Rpg4 gene	76/80(95%)	NNNNNTGTTGGGTGACGTAGCATAAATTGAAAAAAATTCCTACGCATATTCAGATCTTCCTATGGAGAGACCAGCAACGAGAGANNNN
307	M_216745_309	Hordeum vulgare clone HV_Mba213-N14	72/85(85%)	TTCGGGCCGCTTGGCGCATAAAACCCTACTCCTCTTTAGTTTGTGTTGGATGTTTACGATAGGGTGATTTTCTACACTAACTTAACTG
308	M_225757_1026	Hordeum vulgare clone HV_Mba442-A12	88/88(100%)	CAACCGCAGCTCGTCAAAGGCCTCCACTGAGATGACGTTGAGGCCCGCGCTGCCGTTGATGAGGGTCTTGGAAATGGCCATGCCGGAT
309	M_2566720_1249	Hordeum vulgare clone HV_Mba442-A12	63/72(88%)	AGCGGCGTCGTGCTCACCATCGTGGGGGACGTCAAGGACGCATCTCGGGTACTCGAACTCTCCCACAAGGCCCCGACCGTGGCACGGG
310	M_271299_976	Hordeum vulgare clone HV_Mba213-N14	78/85(92%)	ATGGCTCCTCCTGGACCAGCACTGCGCGGAGGAGAACAGGGCAAGAAGGGATGGAGGAGCTCGGAACCAAGCTCTTCCCGCAATATGC
311	M_277372_3073	Hordeum vulgare subsp. vulgare genes for putative iron-deficiency	45/47(96%	NNNNNNCAAGCCCTGACACCGCCGCCTCCCCTGGTGGTGGAGTGGGGGCTTGTCATCAGCCAACTCCTCACGTTGGGCTTGGGTGCCA
312	M_286283_706	Hordeum vulgare clone HV_Mba442-A12	82/87(94%)	CTACCACCAGATCAAGATGGTGGTGGAGGACGTCGAGAAGACAACCTTCCTCTCTCCGTGTGGGGTATACTGCTATGAGTGCATGCCC
313	M_320650_528	Hordeum vulgare clone HV_Mba442-A15, complete sequence	76/78(97%)	TAGCCATTGAGCAGCACCCGAGTGCTTGCTGAAGATAGCAGGATGGCCATCCATGCTCGGAAGCGAGTACCAAAGCCGTANNNNNNNN
314	M_325150_1504	Hordeum vulgare subsp. vulgare mRNA for predicted protein	84/88(95%)	CGTGCCACGCTACGTCCAAGCCACCGTCGGCTACGCCTGGTTCTGCTCCCTCTTCGTCATCATCCCCGTCCCCGCCGACATCTGGACG
315	M_330613_1188	Hordeum vulgare Mla locus	60/67(90%)	GACGTATCATTGGTGAAGGCATGCATCGGTGTTGCCAGCACCGGGCATGCATAGACGGACTAATGCGATGTTGACGATGCGTCTCTCC
316	M_367945_543	Hordeum vulgare subsp. vulgare mRNA for predicted protein	74/88(84%)	GCTGCATAAATAGCCGCGACGACGAGAGTAGATGATGACGGCCGTCGTGGCGAGCTTAGCCGCGCACTGGAGCTCCAGGGCAACGTGG
317	M_413056_642	Hordeum vulgare subsp. vulgare genes for putative iron-deficiency	84/88(95%)	CTCAGGTGAACCACATTGATGTTGAAGAGGTCTATGATCACCCCGATACTGTGGTTGGTAAGTTTTTACTAAATTCACGTCCAGTATT
318	M_440273_709	Hordeum vulgare subsp. vulgare mRNA for predicted protein	88/88(100%)	GCGCGCATTGGCGGAGGCATCCTGCTCGACCACGCCACGGGCATCGTCATCGGCGAGACGGCGGTCATAGGCGACGACGTGTCTATCC
319	M_442653_753	Hordeum vulgare clone HV_Mba184-F11	79/87(91%)	AACAAGAACACCTGATGCAGCTTCATTAGGACAGACTGCCTCATATCTGGAATCTTAAATAGTTTCGCATCGTTGATGGTGGCGGTTT
320	M_77343_3031	Hordeum vulgare subsp. vulgare mRNA for predicted protein	64/72(89%)	CCCGTCCCTGCAGCGCTGGCACGCACTTTGCAGGCGAAGACCACCTTTGGATAGGGGAAGCATGTTCCCCTGCCACCCTTTGAAATTG
321	M_85429_2554	Hordeum vulgare clone HV_Mba574-B01	72/78(92%)	GCCTCAAGGGCTAGAATACAAAAGCTCGATAAACACACGTGTCAGCGGAAGCACAAATATTTGAGTACATACATAAAACATGATAATT
