# Supplementary material for: QTL underlying some agronomic traits in barley detected by SNP markers
Source: BMC Genet. 2016 Jul 7;17:103. doi: 10.1186/s12863-016-0409-y (PMC4936321; doi:10.1186/s12863-016-0409-y)
Supplement: Additional file 4: Table S4: — List of 221 QTLs detected for 10 agronomic traits, their position, likelihood of odd (LOD), additive effect, explained variance and 2-LOD confidence interval. (XLSX 27 kb) [file 12863_2016_409_MOESM4_ESM.xlsx]

## Sheet: Table S4
Table S4. 221 QTLs detected for agronomic traits of the Huaai11/Huadamai6 DH lines in five years(2009-2013)
Trait	Year	QTL	Chr	Nearest marker	Position	LOD	Additive effect	Explained variance (%)	2-LOD confidence interval
MSL	2009	qMSL1-1	1	1H_40865777	32.71	4.69	0.28	2.64	32.0-33.7
	2009	qMSL2-5	2	2_497016140	119.11	14.55	0.58	10.06	117.8-121.0
	2009	qMSL2-7	2	2_598509820	184.11	9.48	-0.46	7.27	180.5-184.7
	2009	qMSL7-1	7	7HL_2460896	23.51	4.08	0.25	2.21	20.7-25.3
	2009	qMSL7-4	7	7_542100185	46.01	4.71	0.3	2.24	44.7-49.2
	2009	qMSL7-5	7	7_249275418	151.51	39.25	0.82	52.72	150.8-153.0
	2010	qMSL1-3	1	1_30871398	124.91	2.82	0.21	1.16	117.0-132.6
	2010	qMSL2-3	2	2HL_37542979	97.81	13.29	0.51	6.81	97.0-98.7
	2010	qMSL2-7	2	2_598440313	183.51	17.32	-0.67	12.39	181.4-183.8
	2010	qMSL3-1	3	Bmag225	59.21	5.21	0.28	2.26	58.1-62.6
	2010	qMSL7-4	7	7_542100185	46.01	4.39	0.3	1.93	45.8-46.7
	2010	qMSL7-5	7	7_249275418	151.51	39.79	1.28	36.29	151.0-152.2
	2011	qMSL2-2	2	2_394340366	86.61	9.5	0.55	8.76	85.8-88.1
	2011	qMSL4-1	4	4HS_9277108	154.01	2.8	0.27	2.21	152.0-158.1
	2011	qMSL7-4	7	7_542100185	46.01	4.07	0.36	3.07	44.7-46.7
	2011	qMSL7-5	7	7_249275418	151.51	23.23	1.05	25.47	150.7-152.2
	2012	qMSL1-2	1	1H_10863328	41.91	4.41	0.35	3.44	40.4-42.2
	2012	qMSL2-1	2	2HS_6277837	59.61	8.28	0.51	6.97	59.3-60.4
	2012	qMSL2-6	2	GBM1149	170.91	3.98	0.4	2.63	170.1-174.5
	2012	qMSL2-7	2	2_598509820	184.11	10.02	-0.58	9.74	181.5-184.7
	2012	qMSL6-1	6	6HL_6355520	79.51	2.86	0.27	2	78.3-81.8
	2012	qMSL7-2	7	7_570371047	28.11	3.88	0.33	2.98	22.6-29.3
	2012	qMSL7-5	7	7_249275418	151.51	32.7	1.25	44.58	150.9-152.1
	2013	qMSL2-4	2	2_411931129	110.01	4.78	0.63	10.74	109.6-112.7
	2013	qMSL2-7	2	2_598551866	184.71	7.24	-0.79	18.7	179.8-187.0
	2013	qMSL7-3	7	M_205503_1634	43.81	7.09	0.75	16.69	42.6-44.2
SMS	2009	qSMS1-1	1	1H_7210965	29.41	3.83	2.03	1.27	28.2-29.8
	2009	qSMS2-4	2	M_223185_603	79.01	8.21	3.48	2.96	77.5-79.8
	2009	qSMS2-5	2	2HL_39558214	89.61	9.38	3.87	3.33	88.1-91.4
	2009	qSMS2-7	2	2HL_22930294	125.21	65.83	-19.67	78.76	124.6-125.6
	2009	qSMS4-4	4	4HS_28564347	148.41	7.03	2.85	2.35	146.7-151.3
	2009	qSMS7-1	7	7_539340050	52.71	6.96	2.79	2.38	51.8-55.1
	2010	qSMS1-2	1	1H_40034223	34.11	8.73	2.37	1.26	33.4-34.2
	2010	qSMS2-1	2	2HL_2742232	68.81	19.7	4.55	3.4	68.5-69.2
	2010	qSMS2-2	2	2_439032332	72.31	17.54	4.33	3.16	72.1-72.8
	2010	qSMS2-7	2	2HL_22930294	125.21	87.42	-23.58	82.22	124.6-125.6
	2010	qSMS4-1	4	4HS_16506867	139.41	6.97	2.25	1.07	136.4-139.6
	2010	qSMS4-3	4	4HS_32009949	145.51	10.75	2.69	1.55	144.8-146.5
	2011	qSMS1-3	1	Bmac90	42.91	2.58	2.11	1.13	42.2-44.3
	2011	qSMS2-6	2	2HL_27432067	95.81	11.56	5.53	5.66	95.6-96.4
	2011	qSMS2-7	2	2_527241334	125.21	54.54	-21.36	72.76	124.6-125.6
	2011	qSMS4-4	4	4_16553551	147.71	7.39	3.72	3.35	146.7-150.2
	2011	qSMS4-5	4	4HS_9277108	154.01	5.02	3.38	2.83	151.3-156.2
	2012	qSMS1-1	1	M_208488_950	29.01	7.11	3.16	2.37	28.2-30.9
	2012	qSMS2-1	2	2_426554428	69.01	8.52	4.09	3.01	68.8-71.5
	2012	qSMS2-3	2	2_370819614	74.71	11.29	4.53	3.8	74.3-75.4
	2012	qSMS2-7	2	2HL_22930294	125.21	67.58	-21.97	79.08	124.6-125.6
	2013	qSMS1-1	1	M_208488_950	29.01	4.58	2.3	1.35	28.2-29.8
	2013	qSMS2-1	2	2HL_20952058	70.61	10.52	4.17	3.34	69.7-71.5
	2013	qSMS2-4	2	M_223185_603	79.01	10.82	4.1	3.41	76.3-80.8
	2013	qSMS2-7	2	2HL_22930294	125.21	65.66	-21.41	79.42	124.6-125.6
	2013	qSMS4-2	4	4_26092518	141.61	8.95	3.55	2.99	140.5-146.7
	2013	qSMS4-5	4	4_16819133	152.01	4.97	0.19	1.65	151.3-156
SPD	2009	qSPD2-4	2	M_54203_5996	95.11	9.46	0.36	4.38	94.9-95.8
	2009	qSPD2-6	2	2_598509820	184.11	21.9	-0.12	16.85	183.7-184.6
	2009	qSPD3-1	3	3HL_15958290	31.61	4.17	0.13	1.48	28.9-32.6
	2009	qSPD4-1	4	M_153521_1223	146.51	5.17	-0.11	2.2	141.8-150.4
	2009	qSPD5-2	5	6_430872418	156.91	3.61	-0.66	1.34	154.6-157.7
	2009	qSPD7-3	7	7_379313804	143.81	44.73	0.2	57.06	143.4-145.1
	2010	qSPD2-1	2	2_147380064	47.81	8.58	0.4	5.04	46.8-51.1
	2010	qSPD2-6	2	2_598509820	184.11	23.15	0.13	21.25	183.8-184.7
	2010	qSPD4-1	4	M_153521_1223	146.51	4.34	-0.6	2.24	140.4-151.3
	2010	qSPD7-3	7	7_379313804	143.11	34.77	0.2	46.97	143.0-143.4
	2011	qSPD2-2	2	2HL_38047576	74.21	5.37	0.15	2.81	74.1-74.3
	2011	qSPD2-6	2	2_598509820	184.11	27.73	0.4	23.94	183.9-184.6
	2011	qSPD4-1	4	4HS_32009949	145.51	3.42	0.11	1.72	140.8-153.8
	2011	qSPD5-1	5	5_3871196	4.51	3.03	-0.1	1.35	0-5.2
	2011	qSPD6-1	6	5_3871196	4.61	3.17	-0.11	1.59	0.8-5.2
	2011	qSPD7-3	7	7_379313804	143.11	33.72	-0.37	47.59	143.0-143.3
	2012	qSPD2-3	2	2_341491653	82.01	3.89	0.19	2.33	81.9-82.8
	2012	qSPD2-4	2	M_230635_804	94.41	5.54	0.41	3.99	93.7-95.8
	2012	qSPD2-6	2	2_598509820	184.11	19.59	0.16	20.81	181.8-184.6
	2012	qSPD4-1	4	M_153521_1223	146.51	4.19	-0.71	2.92	141.4-147.7
	2012	qSPD7-2	7	7HS_33828406	134.21	2.94	-0.37	7.91	132.0-134.3
	2013	qSPD2-5	2	2HL_16222169	111.41	6.13	-0.37	5.53	108.7-113.1
	2013	qSPD2-6	2	2_598509820	184.11	19.23	0.19	22.79	183.5-184.5
	2013	qSPD7-1	7	7HL_32111786	104.51	28.93	0.41	41.97	103.8-104.8
SP	2009	qSP2-3	2	2_522610509	128.01	7.18	0.8	16.52	127.4-129.6
	2009	qSP7-2	7	7HL_29401655	91.41	3.14	-0.97	6.72	89.9-93.4
	2009	qSP7-3	7	1H_82374297	107.51	7.29	1.63	17.25	106.9-108.1
	2010	qSP2-2	2	2HL_22930294	125.21	11.89	1.44	20.08	124.6-126.0
	2010	qSP2-5	2	M_165611_94	135.61	19.22	1.66	51.97	133.6-135.8
	2010	qSP2-6	2	2_588885698	177.71	7.17	-0.68	10.83	175.7-181.8
	2010	qSP6-1	6	6HL_2868718	54.11	2.56	0.36	3.5	46.7-56.0
	2011	qSP4-2	4	7HL_32686430	99.81	2.82	-1.16	7.15	97.3-100.4
	2011	qSP4-3	4	4HS_28702663	115.71	5.41	1.55	14.87	114.8-116.2
	2011	qSP5-1	5	5_6313908	17.31	2.7	0.48	8.37	11.3-20.8
	2011	qSP7-1	7	AWBMS22	38.81	3.3	-0.49	8.29	35.5-42.8
	2012	qSP2-4	2	2_531230596	131.51	2.66	0.73	5.9	129.6-136.7
	2012	qSP4-1	4	4HL_45045821	29.01	4.46	0.89	10.02	25.2-35.1
	2012	qSP5-1	5	5_6313908	13.31	2.55	0.69	6.18	10.8-20.9
	2012	qSP7-4	7	Bmac31	151.11	5.95	1.08	15.02	149.1-152.3
	2013	qSP2-1	2	2_496663791	121.61	4.04	0.59	11.36	119.5-123
	2013	qSP5-1	5	5_6313908	15.31	6	0.72	20.32	11.3-20.3
	2013	qSP5-2	5	5_412651332	187.51	2.9	0.44	7.06	180.9-188.8
SLP	2009	qSLP2-2	2	2_426554428	69.01	2.99	28.5	3.21	68.6-71.5
	2009	qSLP2-3	2	2_596664618	84.01	3.28	30.14	3.5	81.0-85.2
	2009	qSLP2-6	2	2HL_34260490	128.71	26.2	-116.27	48.42	128.2-129.3
	2009	qSLP4-3	4	M_153521_1223	146.51	4.22	30.14	4.56	146.5-147.7
	2009	qSLP4-4	4	4HS_9277108	154.01	3.89	30.41	4.73	151.3-157.2
	2009	qSLP7-1	7	7HL_31175469	115.21	6.19	64.72	7.1	114.1-116.5
	2010	qSLP2-5	2	2HL_22930294	125.21	29.46	-116.88	45	124.6-125.8
	2010	qSLP4-2	4	4_28741355	143.71	5.15	32.32	4.72	141.4-147.7
	2010	qSLP5-1	5	5_441132308	210.51	2.56	21.26	2.13	203.3-218.9
	2010	qSLP6-1	6	6_33577280	161.91	2.83	22.43	2.25	156.4-163.1
	2010	qSLP7-2	7	7HS_21525102	117.71	2.82	23.64	2.55	117.1-119.0
	2011	qSLP2-1	2	2_39596039	4.01	2.95	31.5	4.29	1.2-8.6
	2011	qSLP2-6	2	2HL_34260490	128.71	23.49	-120.6	52.39	127.8-129.6
	2011	qSLP4-1	4	M_1574682_242	135.71	3.87	36.37	5.69	133.8-137.8
	2011	qSLP4-2	4	4_28741355	143.71	3.4	33.59	5.05	139.6-146.0
	2012	qSLP2-4	2	2_506545106	120.51	4.87	-127.11	14.55	119.7-123.0
	2012	qSLP2-6	2	2_522610509	128.01	5.62	-132.43	16.7	127.4-128.7
	2012	qSLP5-2	5	5_460285749	217.81	3.09	94.6	8.26	214.7-218.9
	2013	qSLP1-1	1	1_74125493	98.41	3.01	41.76	3.31	96.0-99.0
	2013	qSLP1-2	1	1H_46993132	107.61	4	46.87	4.32	104.9-108.4
	2013	qSLP2-6	2	2HL_34260490	128.71	32.59	-190.28	64.2	128.2-129.6
GP	2009	qGP2-2	2	2HL_17075593	127.41	5.65	-26.62	11.7	127.0-128.0
	2009	qGP2-4	2	2_598551866	184.71	3.92	19.06	6.96	180.7-184.9
	2009	qGP7-2	7	7HL_31175469	115.21	16.27	43.2	37.21	114.5-116.3
	2010	qGP2-2	2	2HL_17075593	127.41	33.76	-85.98	56.01	127.1-127.7
	2010	qGP5-1	5	5_226253827	202.91	2.83	16.83	2.54	199.6-207.8
	2010	qGP7-1	7	7HL_18904683	75.81	8.07	31.54	8.96	75.6-76.0
	2011	qGP2-1	2	2HL_17075593	125.21	19.26	-80.6	43.46	124.5-126.0
	2011	qGP4-3	4	4_172632686	115.01	3.12	27.65	5.76	113.2-116.0
	2012	qGP2-3	2	2HL_41874761	130.61	14.58	-101.42	27.45	129.6-132.5
	2012	qGP4-1	4	4HL_11548111	98.71	4.33	52.01	7.65	96.8-99.8
	2012	qGP4-2	4	4HL_2479367	105.61	5.44	154.16	9.01	104.9-105.8
	2012	qGP7-3	7	7_380865149	123.61	8.83	71.99	16.45	123.5-123.9
	2013	qGP2-2	2	2HL_34260490	128.71	30.62	-107.97	57.24	128-129.6
	2013	qGP5-1	5	5_6509036	7.41	2.81	22.61	3	0.8-8.4
	2013	qGP6-1	6	6_518728726	32.21	2.69	23.39	3.26	28.9-40.3
	2013	qGP7-4	7	M_92577_622	156.21	3.18	24.44	3.38	154.9-160.2
TGW	2009	qTGW1-2	1	HvM20	56.31	3.21	-1.19	2.92	52.9-56.6
	2009	qTGW2-1	2	2HL_22930294	125.21	28.1	4.96	44.03	124.7-126.0
	2009	qTGW3-1	3	M_224438_795	127.71	3.67	3.13	2.92	127.5-128.4
	2009	qTGW3-2	3	4_261711184	185.61	3.1	2.53	2.6	184.6-186.3
	2009	qTGW4-1	4	4_261703040	57.21	3.52	-1.22	3.22	56.9-58.4
	2009	qTGW7-3	7	7_100916612	181.11	10.51	2.29	10.99	180.0-183.3
	2010	qTGW1-3	1	M_113599_2631	61.41	6.61	-1.6	2.98	57.8-64.8
	2010	qTGW2-2	2	2HL_22930005	127.01	49.64	7.75	58.63	126.6-127.3
	2010	qTGW4-3	4	M_228899_805	74.91	6.04	-1.51	2.71	73.1-76.6
	2010	qTGW7-1	7	7HL_28107982	64.81	9.15	2.22	4.41	62.3-65.8
	2010	qTGW7-4	7	7HS_15526962	185.11	13.16	2.69	6.64	185.0-185.4
	2011	qTGW1-4	1	M_131428_1439	80.01	5.87	-1.96	4	79.3-80.7
	2011	qTGW2-2	2	2HL_22930005	127.01	39.38	7.97	53.35	126.6-127.1
	2011	qTGW4-4	4	M_74213_950	91.11	5.3	-2.06	4.28	90.4-92.3
	2011	qTGW5-1	5	5HS_7374618	0.01	2.69	-1.22	1.56	0-8.3
	2011	qTGW7-1	7	7HL_13143105	65.21	18.45	3.96	16.22	64.3-65.8
	2011	qTGW7-3	7	7_100916612	181.11	5.47	2.09	3	179.1-181.3
	2012	qTGW2-2	2	2HL_22930005	127.01	24.08	6.41	43.45	126.2-127.7
	2012	qTGW4-5	4	4_163898518	113.21	5.87	-2.51	7.35	112.8-115.0
	2012	qTGW7-2	7	7HL_29967547	68.51	4.85	2.14	6.03	66.2-70.4
	2013	qTGW1-1	1	1H_22440310	22.81	4.4	-1.49	2	21.5-25.8
	2013	qTGW2-1	2	2HL_22930294	125.21	48.43	9.13	61.78	124.6-125.7
	2013	qTGW4-2	4	4_423550415	67.41	9.21	-2.3	4.58	67.1-70.1
	2013	qTGW5-1	5	5_54803	2.91	3.32	-1.25	1.39	0-8.4
	2013	qTGW7-1	7	7HL_28107982	64.81	6.45	2.1	3.02	62.6-65.8
	2013	qTGW7-4	7	7_74542989	186.21	10.5	2.63	5.42	185.9-187.2
GWS	2009	qGWS3-5	3	3_10879419	211.21	2.86	-0.04	4.71	209.2-215.9
	2009	qGWS4-2	4	M_92618_566	76.61	2.79	0.07	4.2	75.6-78.1
	2009	qGWS5-1	5	5HS_7374618	0.01	3.42	-0.04	5.52	0-8.4
	2009	qGWS7-2	7	GBM1102	49.11	2.99	0.05	4.96	44.7-51.6
	2009	qGWS7-5	7	7HS_21726812	122.11	9.81	0.09	18.26	120.4-123.0
	2010	qGWS2-2	2	2_521439621	124.31	26.59	-0.29	34.93	123.7-124.6
	2010	qGWS3-1	3	3HL_38740410	27.61	4.67	0.1	4.13	26.3-27.7
	2010	qGWS3-3	3	3HL_38526556	174.31	2.67	-0.07	2.08	172.2-177.3
	2010	qGWS4-1	4	4HL_45045821	31.01	2.86	-0.08	2.86	26.9-36.0
	2010	qGWS7-3	7	7HL_37199773	65.81	14.89	0.2	15.76	65.2-66.2
	2010	qGWS7-7	7	7HS_33683527	183.31	3.97	0.1	3.49	181.0-183.5
	2011	qGWS2-1	2	2HL_49027260	64.61	7.2	0.71	10.01	63.9-65.0
	2011	qGWS2-3	2	2_534686550	133.01	9.34	-0.21	16.83	130.0-136.3
	2011	qGWS3-2	3	M_148546_924	75.71	2.67	-0.09	4.09	70.9-78.2
	2011	qGWS7-3	7	7HL_13143105	65.21	11.8	0.2	22.26	64.7-65.8
	2012	qGWS2-3	2	2HL_43143355	132.51	8.11	-0.1	12.59	130.8-136.2
	2012	qGWS3-2	3	3HL_21306461	78.71	2.95	-0.05	4.24	78.4-81.4
	2012	qGWS5-2	5	5_442118440	209.51	2.87	0.05	4.02	209.0-210.5
	2012	qGWS7-6	7	M_96111_1679	149.41	9.52	0.12	15.18	148.4-151.1
	2012	qGWS7-8	7	7_92359522	186.71	2.92	0.06	4.08	185.4-193.3
	2013	qGWS2-3	2	2HL_43143355	132.51	6.48	-0.13	12.44	131.2-136.5
	2013	qGWS3-4	3	3HS_5478941	193.41	3.38	-0.09	6.11	191.4-200.4
	2013	qGWS7-1	7	7HL_41355425	10.71	2.71	0.08	4.37	5.7-14.9
	2013	qGWS7-4	7	7HL_39790713	97.41	12.42	0.19	26.5	96.5-98.0
	2013	qGWS7-8	7	7HS_15526962	185.01	4.06	0.12	6.5	184.6-185.3
GWP	2009	qGWP3-1	3	3HL_21306461	78.71	5.54	-0.55	7.85	78.4-80.6
	2009	qGWP4-1	4	4HL_45045821	31.01	2.63	-0.37	3.52	25.2-36.3
	2009	qGWP4-2	4	4_185392211	123.61	2.52	-0.36	3.09	121.6-126.9
	2009	qGWP7-2	7	7HL_31175469	115.21	9.31	1.09	14.47	114.4-115.9
	2009	qGWP7-5	7	7_115993906	178.51	2.73	0.54	4.24	175.3-179.6
	2010	qGWP2-1	2	2HL_43143355	132.51	5.32	-0.92	6.68	131.1-136.8
	2010	qGWP3-3	3	3HL_45008254	174.31	5.46	-0.86	6.85	173.1-177.3
	2010	qGWP3-4	3	M_174364_930	186.61	4.57	-0.79	5.84	186.3-187.8
	2010	qGWP5-1	5	2_91618222	215.31	3.98	0.72	4.88	211.0-217.8
	2010	qGWP7-3	7	7HL_29535430	152.31	21.59	2.14	40.82	151.9-152.4
	2011	qGWP2-1	2	2_534686550	133.01	5.59	-1.12	11.72	129.6-137.4
	2011	qGWP7-1	7	7HL_13143105	65.21	5.37	1.24	11.37	61.0-65.8
	2012	qGWP7-3	7	7_249275418	151.51	7.72	2.26	11.85	150.0-151.9
	2012	qGWP7-4	7	M_231959_191	157.11	4.35	1.73	7.11	154.9-158.7
	2013	qGWP2-1	2	2HL_43143355	132.51	3.75	-1.03	6.75	131.1-137.7
	2013	qGWP3-2	3	3_352516259	91.51	3.47	-0.92	6.24	90.7-93.6
	2013	qGWP3-3	3	3HL_47239478	176.81	2.73	1.69	6.01	175.6-178.3
	2013	qGWP7-4	7	M_92577_622	156.51	13.38	2	28.85	155.8-158.4
GS	2009	qGS1-3	1	1_268449262	42.21	3.52	1.78	5.36	39.5-42.6
	2009	qGS2-3	2	2HL_22930294	125.21	17	-4.91	33.8	124.5-127
	2009	qGS2-5	2	2_598551866	184.71	3.71	1.85	5.57	183.5-184.9
	2009	qGS7-3	7	7HL_31175469	115.21	10.07	3.18	17.25	114.2-117.5
	2010	qGS1-1	1	1_262809320	35.61	4.82	1.96	1.74	34.2-36.5
	2010	qGS2-2	2	2_596664618	84.01	4.83	2.39	1.83	82.9-85.0
	2010	qGS2-4	2	2HL_34260490	128.71	58.64	-15.85	74.62	128.2-129.4
	2010	qGS7-2	7	7_485717629	74.61	7.2	2.45	2.65	70.7-75.3
	2011	qGS2-2	2	M_207663_1931	85.91	5.64	3.58	4.73	85.0-87.7
	2011	qGS2-4	2	2HL_34260490	128.71	37.61	-14.54	66.06	128.2-130.3
	2011	qGS4-1	4	4_8073993	158.51	2.63	2.1	2.07	158.1-161.9
	2011	qGS7-1	7	7HL_6657809	53.21	3.47	2.46	2.77	49.3-55.9
	2012	qGS2-4	2	2HL_34260490	128.71	21.68	-10.32	41.14	128.0-130.6
	2012	qGS6-1	6	6_47097505	162.71	3.05	3.16	4.24	161.1-168.2
	2012	qGS7-4	7	M_126443_1107	137.31	3.3	4.97	4.09	135.4-139.6
	2012	qGS7-5	7	7_194262618	165.31	6.59	14.39	11.61	165.2-165.6
	2013	qGS1-2	1	1H_58042355	37.31	3.9	1.81	1.81	36.7-39.5
	2013	qGS2-1	2	2_386639838	82.41	9.1	3.37	4.5	81.9-83.2
	2013	qGS2-4	2	2HL_34260490	128.71	54	-14.55	79.5	128.2-129.0
	2013	qGS7-6	7	7HS_23607469	182.31	4.07	2.01	2.16	181.2-183.5
