# Supplementary material for: QTL underlying some agronomic traits in barley detected by SNP markers
Source: BMC Genet. 2016 Jul 7;17:103. doi: 10.1186/s12863-016-0409-y (PMC4936321; doi:10.1186/s12863-016-0409-y)
Supplement: Additional file 5: Table S5: — Putative QTLs for 10 agronomic traits through multiple environments QTL mapping. (XLSX 25 kb) [file 12863_2016_409_MOESM5_ESM.xlsx]

## Sheet: Table S5
Table S5 Putative QTLs for 10 agronomic traits through multiple environments QTL mapping
QEIa	Chr.	Pos.	Left Marker	Right Marker	LOD	LODA	LODAE	PVEb	PVEAc	PVEAEd	Average	QTL g	Year from
		CM						(%)	(%)	(%)	effect		single environment analysis
qIMSL1-1	1	41	1_258171231	1_300594305	28.404	13.2196	15.1844	12.4668	3.7609	8.706	0.2013	qMSL1-2	2009
qIMSL1-2	1	82	1H_3132281	1H_13600752	8.1408	3.0935	5.0473	3.2109	0.8308	2.3801	-0.0948
qIMSL2-1	2	50	2_285259057	2HL_30717778	6.683	1.9031	4.7799	1.3222	0.5147	0.8075	0.0768
qIMSL2-2	2	60	2HS_6277837	2HL_37394745	8.7008	5.5476	3.1532	3.3525	1.5187	1.8338	0.1325	qMSL2-1	2012
qIMSL2-3	2	97	2_447773331	2HL_37542979	28.0856	16.2281	11.8575	9.8729	4.7057	5.1672	0.2374	qMSL2-3	2010
qIMSL2-4	2	119	2_456666117	2_497016140	21.7066	13.3864	8.3201	6.537	3.7734	2.7636	0.2228	qMSL2-5	2009
qIMSL2-5	2	159	1H_58333588	2HL_28631837	6.944	3.0001	3.9439	1.4812	0.8023	0.6789	0.0948
qIMSL2-6	2	166	2_578947595	2_585157702	8.8604	3.5125	5.3479	1.9983	0.9505	1.0477	0.1043
qIMSL2-7	2	171	GBM1149	2_588819729	9.0373	3.9341	5.1032	3.525	1.0665	2.4585	0.1097	qMSL2-6	2012
qIMSL2-8	2	188	2_598741132	2_600701693	131.421	88.7807	42.6401	58.7394	57.1984	1.541	-0.7922	qMSL2-7	2009,2010,2012,2013
qIMSL3-1	3	33	3_511749149	3_504106156	7.9921	6.0177	1.9743	1.8101	1.63	0.1801	0.1461
qIMSL4-1	4	139	M_232034_80	4HS_14418535	5.8204	4.8142	1.0062	1.841	1.291	0.55	0.1207
qIMSL4-2	4	156	4_16819133	4HS_9277108	6.3668	5.4415	0.9253	1.4516	1.4412	0.0104	0.1256	qMSL4-1	2011
qIMSL6-1	6	76	6_473076290	2HL_24372145	5.3642	4.822	0.5422	1.4966	1.2649	0.2318	0.1168	qMSL6-1
qIMSL7-1	7	29	7_570371047	7_568143905	9.4748	6.4729	3.0019	3.282	1.7498	1.5322	0.1408	qMSL7-2	2012
qIMSL7-2	7	31	7_564913828	7_565612902	10.4963	3.233	7.2634	2.1622	0.8766	1.2856	0.0988
qIMSL7-3	7	46	7_540653807	7_542100185	12.7694	7.1207	5.6488	3.6698	1.9685	1.7013	0.1461	qMSL7-4	2009,2010,2011
qIMSL7-4	7	152	2_287569753	7HL_29535430	38.4336	19.9385	18.4951	28.984	5.8347	23.1494	0.2533	qMSL7-5	2009,2010,2011,2012
qISMS1-1	1	34	1_283031705	1H_40034223	25.4664	19.0881	6.3782	1.0641	0.7678	0.2963	1.8484	qSMS1-2	2010
qISMS2-1	2	46	Bmag813	Bmag518	6.3461	1.1746	5.1715	0.1696	0.0434	0.1262	0.4487
qISMS2-2	2	66	2HL_43960788	2_451183747	6.7495	1.7323	5.0172	0.1903	0.0645	0.1258	0.5523
qISMS2-3	2	69	2HL_2742232	2_426554428	22.6348	4.4631	18.1716	0.7786	0.1619	0.6167	0.8891	qSMS2-1	2012,2013
qISMS2-4	2	87	2_394340366	GBM1218	13.7721	3.875	9.8971	0.6842	0.1427	0.5415	0.8282	qSMS2-5
qISMS2-5	2	97	2_447773331	2HL_37542979	28.3907	19.6647	8.726	1.9208	0.7791	1.1418	1.9514	qSMS2-6
qISMS2-6	2	125	2HL_18970523	2HL_22930294	398.682	150.545	248.137	91.1834	90.0823	1.1011	-22.0275	qSMS2-7	2009,2010,2011,2012,2013
qISMS2-7	2	128	2_522610509	2HL_34260490	23.4546	5.4188	18.0358	0.9286	0.2061	0.7225	1.0293
qISMS2-8	2	134	M_149956_1482	M_165611_94	14.7132	3.3242	11.389	0.3965	0.1248	0.2717	-0.7917
qISMS3-1	3	182	3HL_9800668	3HL_18994954	45.5447	22.2928	23.2519	2.8309	0.8822	1.9487	1.9789
qISMS4-1	4	148	4_16553551	4HS_28564347	24.2062	19.8859	4.3203	1.1907	0.7832	0.4074	1.8832	qSMS4-4	2009,2011
qISMS4-2	4	155	4_16819133	4HS_9277108	6.1499	1.0665	5.0834	0.2547	0.0416	0.2131	0.432	qSMS4-5	2012,2013
qISMS7-1	7	26	7_575487388	7_567206277	8.9573	7.6068	1.3505	0.3472	0.2812	0.066	1.144
qISMS7-2	7	52	7_536158078	7_539340050	9.0789	5.9539	3.1251	0.3651	0.2137	0.1514	0.9739	qSMS7-1	2009
qISMS7-3	7	105	M_89435_978	M_298899_323	36.5425	3.6718	32.8708	1.8077	0.1373	1.6703	-0.7882
qISMS7-4	7	135	7HS_33828406	7HS_12989483	47.4941	25.4669	22.0272	2.9488	1.045	1.9039	2.1606
qISPD2-1	2	56	2_362750355	2_146189440	6.8659	2.1091	4.7568	1.7243	0.5127	1.2116	0.0428
qISPD2-2	2	64	2HL_24337207	2HL_49027260	75.1434	55.8076	19.3358	103.096	21.2891	81.8064	0.2815
qISPD2-3	2	71	2HL_20952058	2HL_26347197	52.94	25.8992	27.0408	37.7266	6.9865	30.7401	-0.1611
qISPD2-4	2	73	2HL_44835824	2HL_10858514	51.2978	24.8359	26.4619	34.6211	6.8762	27.7448	-0.1593	qSPD2-2	2011
qISPD2-5	2	87	2_394340366	GBM1218	11.4364	1.7598	9.6767	1.6442	0.4452	1.199	0.0405	qSPD2-3	2012
qISPD2-6	2	94	2HL_2741060	M_230635_804	23.7783	8.2389	15.5394	7.9261	2.0104	5.9157	0.0863	qSPD2-4	2009,2012
qISPD2-7	2	112	M_118538_318	2_481833725	5.3976	4.3295	1.0682	2.5811	1.0635	1.5176	0.0632	qSPD2-5	2013
qISPD2-8	2	184	2HL_19715945	2_598509820	15.7705	8.4033	7.3672	10.4765	2.1265	8.35	0.0857
qISPD2-9	2	187	2_599214360	2_598741132	123.319	66.8187	56.5	41.6865	33.2167	8.4698	0.3389	qSPD2-6	2009,2010,2011,2012,2013
qISPD3-1	3	32	3HL_15958290	3HL_32354397	6.958	2.6531	4.3049	0.9217	0.6204	0.3013	-0.0511	qSPD3-1	2009
qISPD5-1	5	4	3HL_32354397	5_3871196	6.5711	3.4291	3.1421	1.1192	0.8094	0.3097	-0.0524	qSPD5-1	2009 2011
qISPD6-1	6	4	M_330613_1195	M_330613_1188	5.46	3.1991	2.261	0.976	0.7533	0.2228	-0.0506	qSPD6-1	2011
qISPD7-1	7	45	M_205503_1634	7_540653807	6.9563	5.291	1.6654	1.4412	1.2615	0.1796	-0.0657
qISPD7-2	7	105	M_89435_978	M_298899_323	26.7016	16.0493	10.6523	21.7019	4.1237	17.5781	-0.1197	qSPD7-1	2013
qISPD7-3	7	133	M_107505_2072	7HS_17906516	45.2467	20.6457	24.601	26.2607	5.5727	20.688	-0.1389	qSPD7-2	2012
qISP2-1	2	123	2_514353957	2HL_13648618	6.069	1.2386	4.8304	8.6376	2.1219	6.5157	0.1613	qSP2-2	2010
qISP2-2	2	127	2HL_22930005	2HL_17075593	24.3311	6.3491	17.982	40.9096	11.1946	29.7151	0.373	qSP2-3	2009
qISP5-1	5	18	5_6313908	GBM1176	7.5499	3.8143	3.7356	9.8323	6.1509	3.6814	0.249	qSP5-1	2011,2012,2013
qISP7-1	7	92	7HL_29401655	7_428184911	16.3279	2.4564	13.8715	27.1871	4.3028	22.8843	-0.2084	qSP7-2	2009
qISP7-2	7	109	7HS_25452946	7HS_35580690	26.8524	6.3947	20.4577	55.506	11.3021	44.204	0.3408	qSP7-3	2009
qISLP2-1	2	68	2_438686337	2_406934594	5.8451	0.33	5.5151	2.6627	0.339	2.3237	7.7605	qSLP2-2	2009
qISLP2-2	2	125	2HL_18970523	2HL_22930294	87.6818	26.1594	61.5223	65.2747	37.5768	27.6979	-87.2499	qSLP2-6	2009,2011,2012,2013
qISLP4-1	4	145	4_28741355	4HS_32009949	6.3978	2.7885	3.6094	4.5364	2.8596	1.6768	22.1725	qsLP4-3	2009
qISLP7-1	7	110	7HS_35580690	M_310867_507	12.5597	3.0725	9.4872	3.9276	3.2362	0.6914	23.4045	qSLP7-1	2009
qITGW1-1	1	49	1H_81216340	1_188266189	5.7156	0.9191	4.7965	0.8379	0.192	0.6459	-0.2914
qITGW1-2	1	57	1H_59227174	1_154836162	5.9484	2.0764	3.8719	1.3072	0.4411	0.8661	-0.4425	qTGW1-2	2009
qITGW2-1	2	125	2HL_18970523	2HL_22930294	25.4463	16.0348	9.4115	16.1064	3.5729	12.5335	1.3877	qTGW2-1	2009,2013
qITGW2-2	2	127	2HL_22930005	2HL_17075593	180.736	91.6414	89.095	84.3486	65.2248	19.1238	5.9789	qTGW2-2	2010,2011,2012
qITGW3-1	3	71	M_125452_800	3_434559804	5.655	4.1448	1.5102	1.1244	0.863	0.2614	-0.62
qITGW4-1	4	78	4HL_5909211	M_330520_709	7.4642	0.5038	6.9604	1.1481	0.1044	1.0438	-0.2189	qTGW4-3	2010
qITGW4-2	4	91	4_282929353	M_74213_950	72.582	42.1062	30.4758	58.7969	11.1941	47.6028	-2.2946	qTGW4-4	2011
qITGW5-1	5	1	5_54803	5_3871196	8.3895	4.2806	4.1088	1.5766	0.889	0.6876	-0.6275	qTGW5-1	2011,2013
qITGW5-2	5	154	5HL_36003694	5HL_42421219	5.2365	3.8389	1.3976	0.9139	0.7862	0.1277	-0.624
qITGW7-1	7	64	7HL_41147678	7_521973920	18.455	5.3695	13.0854	4.0045	1.15	2.8545	0.7123	qTGW7-1	2010,2011,2013
qITGW7-2	7	69	7HL_29967547	7HL_3360534	7.8907	3.8775	4.0132	1.722	0.7952	0.9268	0.593	qTGW7-2	2012
qITGW7-3	7	166	7HS_5799924	Bmag571	5.4024	2.0267	3.3757	2.2499	0.4213	1.8285	0.4405
qITGW7-4	7	183	7HS_23607469	7HS_33683527	9.476	3.424	6.0519	1.702	0.7179	0.9842	0.5656	qTGW7-3	2009,2011
qITGW7-5	7	187	7_92359522	7_77944466	15.4791	4.2994	11.1796	2.7441	0.9128	1.8314	0.637	qTGW7-4	2010,2013
qIGP2-1	2	125	2HL_18970523	2HL_22930294	93.2178	56.988	36.2297	57.9554	45.5068	12.4486	-74.3927	qGP2-1	2011
qIGP4-1	4	95	4_366310571	4HL_42047336	19.8263	13.4771	6.3492	28.2431	6.2434	21.9997	-26.1076
qIGP4-2	4	99	4HL_11548111	4HL_22242513	26.6606	17.1749	9.4857	44.4839	7.9546	36.5293	29.6389	qGP4-1	2012
qIGP7-1	7	115	7_286729861	7HL_31175469	15.0708	1.636	13.4348	3.6887	0.7235	2.9652	8.5562	qGP7-2	2009
qIGP7-2	7	117	M_254133_378	7_302813681	28.7374	3.4646	25.2728	9.6483	1.5215	8.1268	-12.484
qIGS1-1	1	34	1_283031705	1H_40034223	6.4091	1.8857	4.5234	0.8785	0.3878	0.4906	0.736	qGS1-1	2010
qIGS1-2	1	41	1_258171231	1_300594305	35.2637	8.4574	26.8063	5.8893	1.8585	4.0308	1.604	qGS1-3	2009
qIGS1-3	1	44	1H_59488380	1_208846772	24.6293	2.0383	22.591	3.3067	0.4207	2.886	-0.7639
qIGS2-1	2	62	2HS_35831478	2HL_30880394	14.721	2.1429	12.5781	1.6532	0.4578	1.1955	0.8196
qIGS2-2	2	86	M_207663_1931	2_394340366	8.4166	3.6865	4.7302	2.4142	0.7735	1.6407	1.0733	qGS2-2	2010,2011
qIGS2-3	2	125	2HL_18970523	2HL_22930294	197.053	86.9753	110.078	94.1176	73.6142	20.5035	-11.1568	qGS2-4	2010,2011,2012,2013
qIGS2-4	2	188	2_598741132	2_600701693	6.2042	3.3822	2.822	0.8316	0.6953	0.1363	0.992	qGS2-5	2009
qIGS3-1	3	208	3_28890185	2HL_24653676	5.8617	1.9438	3.9179	0.6324	0.3807	0.2517	-0.7268
qIGS7-1	7	74	7_489795725	7HL_25508816	10.2658	0.9128	9.353	0.9926	0.1923	0.8003	0.5169	qGS7-2	2010
qIGS7-2	7	115	7_286729861	7HL_31175469	10.0389	1.7073	8.3316	1.2965	0.3545	0.942	0.7057	qGS7-3	2009
qIGS7-3	7	185	7_81565191	7HS_15526962	6.9535	1.2684	5.6851	0.7555	0.2613	0.4943	0.6033	qGS7-6	2013
qIGWP2-1	2	133	2_534686550	M_149956_1482	8.3456	3.7289	4.6166	17.1341	6.3557	10.7784	-0.3931	qGWP2-1	2010,2011,2013
qIGWP2-2	2	140	2HL_23978934	2HL_37245721	5.5724	1.9312	3.6412	13.4123	3.2793	10.133	-0.2832
qIGWP3-1	3	79	3HL_21306461	3HL_21303890	6.4399	1.793	4.6469	5.4149	2.9779	2.437	-0.2522	qGWP3-1	2009
qIGWP3-2	3	92	3_352516259	M_1580553_1035	7.8397	4.5924	3.2473	14.075	8.0202	6.0548	-0.4136	qGWP3-2	2013
qIGWP6-1	6	125	6HL_23850671	6HL_30097652	40.5464	12.2501	28.2963	42.1361	21.8083	20.3279	0.7
qIGWP7-1	7	86	M_69439_721	7HL_30474140	10.5269	3.7984	6.7285	23.3765	6.648	16.7285	0.3754
qIGWP7-2	7	115	7_286729861	7HL_31175469	21.6439	0.9478	20.6961	14.4584	1.6693	12.7892	0.1894	qGWP7-2	2009
qIGWP7-3	7	156	7_169171765	M_92577_622	14.1393	4.3592	9.7802	42.1914	7.6435	34.548	0.4082
qIGWS2-1	2	37	2HS_6117794	7HL_9860070	10.2361	5.5958	4.6403	3.1473	1.4422	1.705	0.0343
qIGWS2-2	2	125	2HL_18970523	2HL_22930294	42.674	29.5407	13.1333	21.096	8.6419	12.4541	-0.091	qGWS2-2	2010
qIGWS2-3	2	133	2_534686550	M_149956_1482	13.9737	6.0319	7.9419	6.9689	1.5902	5.3787	-0.0378	qGWS2-3	2011,2012,2013
qIGWS3-1	3	31	3HL_15958297	3HL_13955756	8.6714	3.6555	5.0159	2.9487	0.9624	1.9864	0.0306	qGWS3-1	2010
qIGWS4-1	4	33	4HL_45045821	4HL_6409134	9.5108	5.6897	3.8211	3.0059	1.355	1.6509	-0.0328
qIGWS4-2	4	39	4_492113206	4_491049100	5.3529	1.9016	3.4513	1.3579	0.4848	0.8731	-0.0196
qIGWS4-3	4	159	4_8073993	M_1611184_441	5.7952	4.5921	1.2031	2.0482	1.1774	0.8707	0.0304
qIGWS5-1	5	0	5HS_7374618	5_54803	6.9032	4.7145	2.1887	1.3849	1.2137	0.1712	-0.0309	qGWS5-1	2009
qIGWS6-1	6	160	6_53661541	Bmag103	5.523	2.2202	3.3028	1.0745	0.5635	0.5111	0.0224
qIGWS7-1	7	74	7_489795725	7HL_25508816	20.6479	8.4033	12.2445	9.4479	2.2502	7.1976	0.0421
qIGWS7-2	7	98	7HL_39790706	7_431414178	88.0299	85.7126	2.3173	273.783	54.9618	218.821	-0.2083
qIGWS7-3	7	130	7HS_31297929	7HS_25905506	16.9163	4.7816	12.1347	4.3491	1.2563	3.0927	0.0315	qGWS7-5	2009
qIGWS7-4	7	154	6HL_26291109	M_1645585_244	15.2481	2.8121	12.436	3.1932	0.7313	2.4618	0.0242	qGWS7-6	2012
qIGWS7-5	7	183	7HS_23607469	7HS_33683527	6.3265	3.1607	3.1658	2.0164	0.7948	1.2216	0.0251	qGWS7-7	2010
qIGWS7-6	7	185	7_81565191	7HS_15526962	9.863	4.0741	5.7889	3.0708	1.038	2.0328	0.0286	qGWS7-8	2012,2013
a QTLs which were detected in multiple environment mapping and bold figure indicated that the QTL was major QTL with explaining more than 10% of the phenotype variation
bcd the percentages of phenotype variation explained by all effects, major effect and QEI effect of the detected QTL repectively
gQTLs which were detected in single environment mapping and bold figure indicated that the QTL was major QTL with explaining more than 10% of the phenotype variation
